# Supplementary material for: Identification of the Inner Cell Mass and the Trophectoderm Responses after an In Vitro Exposure to Glucose and Insulin during the Preimplantation Period in the Rabbit Embryo
Source: Cells. 2022 Nov 25;11(23):3766. doi: 10.3390/cells11233766 (PMC9736044; doi:10.3390/cells11233766)
Supplement: Supplementary file 1 [file cells-11-03766-s001.zip]

Archive with 5 entries (5 files):
- Supplementary Figures_nov4.pptx
- Supplementary Table S1.xlsx
- Supplementary Table S2_corr.xlsx
- Supplementary Table S3.xlsx
- Supplementary Table S4.xlsx
