# Supplementary material for: Identification of the Inner Cell Mass and the Trophectoderm Responses after an In Vitro Exposure to Glucose and Insulin during the Preimplantation Period in the Rabbit Embryo
Source: Cells. 2022 Nov 25;11(23):3766. doi: 10.3390/cells11233766 (PMC9736044; doi:10.3390/cells11233766)
Supplement: Supplementary file 1 [file cells-11-03766-s001.zip › Supplementary Table S1.xlsx]

## Sheet: DEGs
Supplementary Table S1: Differentially expressed genes (DEGs) in Inner Cell Mass (ICM) and Trophectoderm (TE) of embryos developed with High Insulin (HI), High Glucose (HG) or High Glucose and high Insulin (HGI) versus Control (CNTRL)
Condition	Geneid	Gene type	Log2FC	adj P value	Gene symbol	Gene name	Gene Ontology Biological Process Term 1	Gene Ontology Biological Process Term 2	DEG shared between ICM comparisons to CNTRL	DEG shared between TE comparisons to CNTRL
ICM HI vs CNTRL	ENSOCUG00000003208	protein_coding	4.90686	0.0417994	DOCK8	dedicator of cytokinesis 8	GO:0001771~immunological synapse formation	GO:0007264~small GTPase mediated signal transduction
ICM HI vs CNTRL	ENSOCUG00000017763	protein_coding	3.89174	0.0479924	TLR3	toll like receptor 3	GO:0002224~toll-like receptor signaling pathway	GO:0002282~microglial cell activation involved in immune response
ICM HI vs CNTRL	ENSOCUG00000025948	protein_coding	0.880101	0.0112588	RPS6KA3	ribosomal protein S6 kinase A3	GO:0001501~skeletal system development	GO:0002224~toll-like receptor signaling pathway	ICM HG vs CNTRL and ICM HGI vs CNTRL
ICM HI vs CNTRL	ENSOCUG00000022005	protein_coding	-0.708494	0.0370965	ICE1	interactor of little elongation complex ELL subunit 1	GO:0031334~positive regulation of protein complex assembly	GO:0042795~snRNA transcription from RNA polymerase II promoter	ICM HG vs CNTRL
ICM HI vs CNTRL	ENSOCUG00000005008	protein_coding	-0.84977	0.0112588	SPTBN1	spectrin beta, non-erythrocytic 1	GO:0000165~MAPK cascade	GO:0000281~mitotic cytokinesis
ICM HI vs CNTRL	ENSOCUG00000004930	protein_coding	-0.856486	0.0112588	RC3H1	ring finger and CCCH-type domains 1	GO:0000288~nuclear-transcribed mRNA catabolic process, deadenylation-dependent decay	GO:0000956~nuclear-transcribed mRNA catabolic process
ICM HI vs CNTRL	ENSOCUG00000035140	protein_coding	-0.89163	0.00111016					ICM HG vs CNTRL and ICM HGI vs CNTRL
ICM HI vs CNTRL	ENSOCUG00000016761	protein_coding	-1.0179	0.0381426	DOP1B	DOP1 Leucine Zipper Like Protein B
ICM HI vs CNTRL	ENSOCUG00000016929	protein_coding	-1.59078	0.0381426	APBB1	amyloid beta precursor protein binding family B member 1	GO:0006302~double-strand break repair	GO:0006351~transcription, DNA-templated	ICM HG vs CNTRL
ICM HI vs CNTRL	ENSOCUG00000014767	protein_coding	-3.05341	0.0494078	PAG1	phosphoprotein membrane anchor with glycosphingolipid microdomains 1	GO:0002250~adaptive immune response	GO:0007165~signal transduction
TE HI vs CNTRL	ENSOCUG00000029602	protein_coding	5.07771	0.00725312	PNLIP	pancreatic lipase	GO:0001523~retinoid metabolic process	GO:0016042~lipid catabolic process		TE HG vs CNTRL and TE HGI vs CNTRL
ICM HG vs CNTRL	ENSOCUG00000002492	protein_coding	8.34369	0.0426399	CD36	CD36 molecule	GO:0000122~negative regulation of transcription from RNA polymerase II promoter	GO:0001954~positive regulation of cell-matrix adhesion
ICM HG vs CNTRL	ENSOCUG00000016898	protein_coding	8.07656	0.0414554	PLEKHG1	pleckstrin homology and RhoGEF domain containing G1	GO:0035023~regulation of Rho protein signal transduction	GO:0043547~positive regulation of GTPase activity
ICM HG vs CNTRL	ENSOCUG00000035276	protein_coding	7.11469	0.0387134
ICM HG vs CNTRL	ENSOCUG00000023725	protein_coding	2.54445	0.000826634	RGN	regucalcin	GO:0001822~kidney development	GO:0006469~negative regulation of protein kinase activity	ICM HGI vs CNTRL
ICM HG vs CNTRL	ENSOCUG00000009672	protein_coding	2.39266	0.00196038	PLET1	placenta expressed transcript 1	GO:0001953~negative regulation of cell-matrix adhesion	GO:0030154~cell differentiation	ICM HGI vs CNTRL
ICM HG vs CNTRL	ENSOCUG00000004968	protein_coding	2.18181	0.0157751	REL	REL proto-oncogene, NF-kB subunit	GO:0000122~negative regulation of transcription from RNA polymerase II promoter	GO:0006366~transcription from RNA polymerase II promoter
ICM HG vs CNTRL	ENSOCUG00000009737	protein_coding	2.0714	7.54321e-06	ARRDC4	arrestin domain containing 4	GO:0051443~positive regulation of ubiquitin-protein transferase activity,		ICM HGI vs CNTRL	TE HG vs CNTRL and TE HGI vs CNTRL
ICM HG vs CNTRL	ENSOCUG00000012132	protein_coding	1.41966	2.74428e-05	CHST2	carbohydrate sulfotransferase 2	GO:0005975~carbohydrate metabolic process	GO:0006044~N-acetylglucosamine metabolic process	ICM HGI vs CNTRL
ICM HG vs CNTRL	ENSOCUG00000017821	protein_coding	1.04853	0.0240955	GATA3	GATA binding protein 3	GO:0000122~negative regulation of transcription from RNA polymerase II promoter	GO:0001701~in utero embryonic development
ICM HG vs CNTRL	ENSOCUG00000025948	protein_coding	1.0402	0.000164838	RPS6KA3	ribosomal protein S6 kinase A3	GO:0001501~skeletal system development	GO:0002224~toll-like receptor signaling pathway	ICM HI vs CNTRL and ICM HGI vs CNTRL
ICM HG vs CNTRL	ENSOCUG00000002770	protein_coding	0.956323	0.000826634	FAM3D	family with sequence similarity 3 member D	GO:0046676~negative regulation of insulin secretion		ICM HGI vs CNTRL	TE HG vs CNTRL
ICM HG vs CNTRL	ENSOCUG00000014919	protein_coding	0.954404	0.0124959	SNX12	sorting nexin 12	GO:0010629~negative regulation of gene expression	GO:0010955~negative regulation of protein processing	ICM HGI vs CNTRL
ICM HG vs CNTRL	ENSOCUG00000022246	protein_coding	0.823281	0.00397142	SYDE2	synapse defective Rho GTPase homolog 2	GO:0007165~signal transduction	GO:0043087~regulation of GTPase activity
ICM HG vs CNTRL	ENSOCUG00000017608	protein_coding	0.802305	0.0359475	PTBP2	polypyrimidine tract binding protein 2	GO:0006376~mRNA splice site selection	GO:0006397~mRNA processing	ICM HGI vs CNTRL
ICM HG vs CNTRL	ENSOCUG00000025017	protein_coding	0.763817	0.0279092					ICM HGI vs CNTRL
ICM HG vs CNTRL	ENSOCUG00000012516	protein_coding	0.649151	0.0184942	LIN54	lin-54 DREAM MuvB core complex component	GO:0006351~transcription DNA-templated	GO:0006355~regulation of transcription DNA-templated
ICM HG vs CNTRL	ENSOCUG00000014647	protein_coding	0.534738	0.0116688	USP15	ubiquitin specific peptidase 15	GO:0006511~ubiquitin-dependent protein catabolic process	GO:0007179~transforming growth factor beta receptor signaling pathway	ICM HGI vs CNTRL
ICM HG vs CNTRL	ENSOCUG00000000348	protein_coding	0.505564	0.0387134	GPLD1	glycosylphosphatidylinositol specific phospholipase D1	GO:0001503~ossification	GO:0002042~cell migration involved in sprouting angiogenesis
ICM HG vs CNTRL	ENSOCUG00000007924	protein_coding	0.491196	0.0484014	DUSP12	dual specificity phosphatase 12	GO:0006464~cellular protein modification process	GO:0016311~dephosphorylation
ICM HG vs CNTRL	ENSOCUG00000010385	pseudogene	0.457867	0.0433998
ICM HG vs CNTRL	ENSOCUG00000021494	protein_coding	0.450884	0.047958	FH	fumarate hydratase	GO:0006099~tricarboxylic acid cycle	GO:0006106~fumarate metabolic process
ICM HG vs CNTRL	ENSOCUG00000015783	protein_coding	0.436594	0.0459544	CDKN2AIPNL	CDKN2A interacting protein N-terminal like	GO:0006355~regulation of transcription, DNA-templated	GO:0007165~signal transduction	ICM HGI vs CNTRL
ICM HG vs CNTRL	ENSOCUG00000013581	protein_coding	0.431557	0.0386039	GGPS1	geranylgeranyl diphosphate synthase 1	GO:0006695~cholesterol biosynthetic process	GO:0006720~isoprenoid metabolic process	ICM HGI vs CNTRL
ICM HG vs CNTRL	ENSOCUG00000013200	protein_coding	0.428356	0.0144552	FKBP1A	FK506 binding protein 1A	GO:0000413~protein peptidyl-prolyl isomerization	GO:0001933~negative regulation of protein phosphorylation
ICM HG vs CNTRL	ENSOCUG00000012946	protein_coding	-0.354038	0.0426399	KDM5A	lysine demethylase 5A	GO:0000122~negative regulation of transcription from RNA polymerase II promoter	GO:0006366~transcription from RNA polymerase II promoter	ICM HGI vs CNTRL
ICM HG vs CNTRL	ENSOCUG00000016501	protein_coding	-0.473013	0.016785	SEC61A1	Sec61 translocon alpha 1 subunit	GO:0006614~SRP-dependent cotranslational protein targeting to membrane	GO:0006620~posttranslational protein targeting to membrane	ICM HGI vs CNTRL
ICM HG vs CNTRL	ENSOCUG00000011763	protein_coding	-0.564595	0.0279092	MCOLN1	mucolipin 1	GO:0006812~cation transport	GO:0033572~transferrin transport
ICM HG vs CNTRL	ENSOCUG00000015620	protein_coding	-0.666988	0.0422271	APC	APC, WNT signaling pathway regulator	GO:0000281~mitotic cytokinesis	GO:0001708~cell fate specification	ICM HGI vs CNTRL
ICM HG vs CNTRL	ENSOCUG00000035140	protein_coding	-0.680441	0.0387134					ICM HI vs CNTRL and ICM HGI vs CNTRL
ICM HG vs CNTRL	ENSOCUG00000025569	protein_coding	-0.704296	0.0422271	CCR7	C-C motif chemokine receptor 7	GO:0001768~establishment of T cell polarity	GO:0001954~positive regulation of cell-matrix adhesion
ICM HG vs CNTRL	ENSOCUG00000016165	protein_coding	-0.712539	0.0116688	STK38	serine/threonine kinase 38	GO:0006464~cellular protein modification process	GO:0006468~protein phosphorylation
ICM HG vs CNTRL	ENSOCUG00000022005	protein_coding	-0.727608	0.0126172	ICE1	interactor of little elongation complex ELL subunit 1	GO:0031334~positive regulation of protein complex assembly	GO:0042795~snRNA transcription from RNA polymerase II promoter	ICM HI vs CNTRL
ICM HG vs CNTRL	ENSOCUG00000013580	protein_coding	-1.25755	0.0369669	MOV10L1	Mov10 RISC complex RNA helicase like 1	GO:0007141~male meiosis I	GO:0007275~multicellular organism development		TE HG vs CNTRL
ICM HG vs CNTRL	ENSOCUG00000016929	protein_coding	-1.43581	0.0484014	APBB1	amyloid beta precursor protein binding family B member 1	GO:0006302~double-strand break repair	GO:0006351~transcription, DNA-templated	ICM HI vs CNTRL
ICM HG vs CNTRL	ENSOCUG00000005770	protein_coding	-1.73367	0.0414554	MFSD13A
ICM HG vs CNTRL	ENSOCUG00000022794	protein_coding	-1.78067	0.0422271	F2R	coagulation factor II thrombin receptor	GO:0000186~activation of MAPKK activity	GO:0002248~connective tissue replacement involved in inflammatory response wound healing
ICM HG vs CNTRL	ENSOCUG00000021735	protein_coding	-2.1525	0.0386039	ITGA7	integrin subunit alpha 7	GO:0007155~cell adhesion	GO:0007160~cell-matrix adhesion
ICM HG vs CNTRL	ENSOCUG00000000793	protein_coding	-2.30023	0.0484014	CHP2	calcineurin like EF-hand protein 2	GO:0008284~positive regulation of cell proliferation	GO:0010922~positive regulation of phosphatase activity
ICM HG vs CNTRL	ENSOCUG00000032142	protein_coding	-2.61732	0.0422271
ICM HG vs CNTRL	ENSOCUG00000014011	protein_coding	-4.15213	0.000831737	GRIP1	glutamate receptor interacting protein 1	GO:0008104~protein localization	GO:0016358~dendrite development
ICM HG vs CNTRL	ENSOCUG00000026960	snRNA	-4.15265	0.0426399	U2					TE HG vs CNTRL
TE HG vs CNTRL	ENSOCUG00000008772	protein_coding	6.56726	0.0406965	FANK1
TE HG vs CNTRL	ENSOCUG00000007730	protein_coding	5.33074	0.0243062	LAD1	ladinin 1	GO:0098609~cell-cell adhesion
TE HG vs CNTRL	ENSOCUG00000029602	protein_coding	4.39343	0.00623375	PNLIP	pancreatic lipase	GO:0001523~retinoid metabolic process	GO:0016042~lipid catabolic process		TE HI vs CNTRL and TE HGI and CNTRL
TE HG vs CNTRL	ENSOCUG00000016684	protein_coding	2.90095	0.0145908	SLC25A15	solute carrier family 25 member 15	GO:0000050~urea cycle	GO:0000066~mitochondrial ornithine transport
TE HG vs CNTRL	ENSOCUG00000003010	protein_coding	2.38309	4.27285e-09	TXNIP	thioredoxin interacting protein	GO:0000122~negative regulation of transcription from RNA polymerase II promoter	GO:0006351~transcription		TE HGI vs CNTRL
TE HG vs CNTRL	ENSOCUG00000013558	protein_coding	2.06998	0.000802303	CCDC172
TE HG vs CNTRL	ENSOCUG00000009737	protein_coding	2.02087	1.73746e-06	ARRDC4	arrestin domain containing 4	GO:0051443~positive regulation of ubiquitin-protein transferase activity,		ICM HG vs CNTRL and ICM HGI vs CNTRL	TE HGI vs CNTRL
TE HG vs CNTRL	ENSOCUG00000010195	protein_coding	1.99984	0.0373488	ZC2HC1C
TE HG vs CNTRL	ENSOCUG00000006347	protein_coding	1.71671	0.0250213	FAM117B
TE HG vs CNTRL	ENSOCUG00000024295	protein_coding	1.66873	0.0118867	TRIB1	tribbles pseudokinase 1	GO:0006468~protein phosphorylation	GO:0006469~negative regulation of protein kinase activity
TE HG vs CNTRL	ENSOCUG00000034448	lncRNA	1.57729	0.0057582
TE HG vs CNTRL	ENSOCUG00000026893	protein_coding	1.53663	0.0130521	C1orf115
TE HG vs CNTRL	ENSOCUG00000022701	protein_coding	1.27369	0.0307622	LOC103351872
TE HG vs CNTRL	ENSOCUG00000012071	protein_coding	1.21974	0.000196186	GPAT3	glycerol-3-phosphate acyltransferase 3	GO:0006654~phosphatidic acid biosynthetic process	GO:0016024~CDP-diacylglycerol biosynthetic process
TE HG vs CNTRL	ENSOCUG00000016003	protein_coding	1.19853	0.0158797	KCNK1	potassium two pore domain channel subfamily K member 1	GO:0006813~potassium ion transport	GO:0030322~stabilization of membrane potential
TE HG vs CNTRL	ENSOCUG00000004826	protein_coding	1.1792	0.0307622	SLC40A1	solute carrier family 40 member 1	GO:0002260~lymphocyte homeostasis	GO:0003158~endothelium development
TE HG vs CNTRL	ENSOCUG00000011041	protein_coding	1.13207	0.0356826	CASP7	caspase 7	GO:0006508~proteolysis	GO:0006915~apoptotic process
TE HG vs CNTRL	ENSOCUG00000014855	protein_coding	1.07997	0.0373488	MCU	mitochondrial calcium uniporter	GO:0006851~mitochondrial calcium ion transport	GO:0019722~calcium-mediated signaling
TE HG vs CNTRL	ENSOCUG00000004199	protein_coding	1.0749	0.0156103	CYP2J1
TE HG vs CNTRL	ENSOCUG00000006634	protein_coding	1.07478	0.00666934	FAM107B	family with sequence similarity 107 member B	GO:0007605~sensory perception of sound
TE HG vs CNTRL	ENSOCUG00000012518	protein_coding	1.04964	1.05187e-06	DSC2	desmocollin 2	GO:0007155~cell adhesion	GO:0007156~homophilic cell adhesion via plasma membrane adhesion molecules		TE HGI vs CNTRL
TE HG vs CNTRL	ENSOCUG00000005956	protein_coding	1.04602	0.000429971	ALDH18A1	aldehyde dehydrogenase 18 family member A1	GO:0006536~glutamate metabolic process	GO:0006561~proline biosynthetic process
TE HG vs CNTRL	ENSOCUG00000013074	protein_coding	0.971586	0.00674467	WEE1	WEE1 G2 checkpoint kinase	GO:0000086~G2/M transition of mitotic cell cycle	GO:0000226~microtubule cytoskeleton organization		TE HGI vs CNTRL
TE HG vs CNTRL	ENSOCUG00000007765	protein_coding	0.961552	0.0327734	PSAT1	phosphoserine aminotransferase 1	GO:0006564~L-serine biosynthetic process	GO:0008615~pyridoxine biosynthetic process
TE HG vs CNTRL	ENSOCUG00000001142	protein_coding	0.953137	0.000252045	SNX13	sorting nexin 13	GO:0006886~intracellular protein transport	GO:0009968~negative regulation of signal transduction		TE HGI vs CNTRL
TE HG vs CNTRL	ENSOCUG00000017748	protein_coding	0.939167	0.0124051	SPART
TE HG vs CNTRL	ENSOCUG00000015960	protein_coding	0.926981	0.0145908	ACO1	aconitase 1	GO:0006099~tricarboxylic acid cycle	GO:0006101~citrate metabolic process
TE HG vs CNTRL	ENSOCUG00000024010	protein_coding	0.883307	0.0329344	GPCPD1	glycerophosphocholine phosphodiesterase 1	GO:0006629~lipid metabolic process	GO:0007519~skeletal muscle tissue development
TE HG vs CNTRL	ENSOCUG00000014223	protein_coding	0.874889	0.00674467	UVRAG
TE HG vs CNTRL	ENSOCUG00000000466	protein_coding	0.861766	0.0486857	MIOS	meiosis regulator for oocyte development	GO:0032008~positive regulation of TOR signaling	GO:0034198~cellular response to amino acid starvation
TE HG vs CNTRL	ENSOCUG00000005759	protein_coding	0.853108	0.0289463	PHGDH	phosphoglycerate dehydrogenase	GO:0006541~glutamine metabolic process	GO:0006544~glycine metabolic process
TE HG vs CNTRL	ENSOCUG00000008954	protein_coding	0.808975	0.0329544	GADD45A	growth arrest and DNA damage inducible alpha	GO:0000079~regulation of cyclin-dependent protein serine/threonine kinase activity	GO:0000185~activation of MAPKKK activity
TE HG vs CNTRL	ENSOCUG00000014213	protein_coding	0.739627	0.0155667	CTNND1	catenin delta 1	GO:0006351~transcription, DNA-templated	GO:0006355~regulation of transcription
TE HG vs CNTRL	ENSOCUG00000003961	protein_coding	0.734189	0.0460711	TXNRD1	thioredoxin reductase 1	GO:0000302~response to reactive oxygen species	GO:0000305~response to oxygen radical
TE HG vs CNTRL	ENSOCUG00000004001	protein_coding	0.733748	0.0486278	CNDP2	CNDP dipeptidase 2	GO:0000096~sulfur amino acid metabolic process	GO:0006508~proteolysis
TE HG vs CNTRL	ENSOCUG00000011114	protein_coding	0.726488	0.00585458	CCNJ
TE HG vs CNTRL	ENSOCUG00000010589	protein_coding	0.719199	0.00674467	FBXO30	F-box protein 30	GO:0016567~protein ubiquitination
TE HG vs CNTRL	ENSOCUG00000009019	protein_coding	0.682541	0.0460711	ZNF821	zinc finger protein 821	GO:0006351~transcription, DNA-templated,	GO:0045944~positive regulation of transcription from RNA polymerase II promoter
TE HG vs CNTRL	ENSOCUG00000012552	protein_coding	0.6492	0.00916997	SLC10A7	solute carrier family 10 member 7	GO:0006814~sodium ion transport	GO:0055085~transmembrane transport
TE HG vs CNTRL	ENSOCUG00000002581	protein_coding	0.613492	0.00866036	RAD21	RAD21 cohesin complex component	GO:0006302~double-strand break repair	GO:0006310~DNA recombination
TE HG vs CNTRL	ENSOCUG00000008180	protein_coding	0.589835	0.00666934	MAP4K4	mitogen-activated protein kinase kinase kinase kinase 4	GO:0006468~protein phosphorylation	GO:0023014~signal transduction by protein phosphorylation
TE HG vs CNTRL	ENSOCUG00000022971	protein_coding	0.588141	0.0404019	PDCD6	programmed cell death 6	GO:0001525~angiogenesis	GO:0001938~positive regulation of endothelial cell proliferation
TE HG vs CNTRL	ENSOCUG00000016788	protein_coding	0.586615	0.0145908	FAM114A2
TE HG vs CNTRL	ENSOCUG00000010587	protein_coding	0.572171	0.0420994	APP	amyloid beta precursor protein	GO:0001878~response to yeast	GO:0001967~suckling behavior
TE HG vs CNTRL	ENSOCUG00000037023	protein_coding	0.543436	0.0307622	GINS2	GINS complex subunit 2	GO:0000727~double-strand break repair via break-induced replication	GO:0006260~DNA replication
TE HG vs CNTRL	ENSOCUG00000002770	protein_coding	0.535574	0.0156103	FAM3D	family with sequence similarity 3 member D	GO:0046676~negative regulation of insulin secretion		ICM HG vs CNTRL and ICM HGI vs CNTRL
TE HG vs CNTRL	ENSOCUG00000006697	protein_coding	0.52824	0.0251455	HK1	hexokinase 1	GO:0001678~cellular glucose homeostasis	GO:0006096~glycolytic process
TE HG vs CNTRL	ENSOCUG00000027508	protein_coding	0.520609	0.0441368	RTN3	reticulon 3	GO:0006915~apoptotic process	GO:0007268~chemical synaptic transmission
TE HG vs CNTRL	ENSOCUG00000000734	protein_coding	0.511942	0.0416664	YWHAZ	tyrosine 3-monooxygenase/tryptophan 5-monooxygenase activation protein zeta	GO:0006605~protein targeting	GO:0007165~signal transduction
TE HG vs CNTRL	ENSOCUG00000011891	protein_coding	0.499799	0.0373488	TLE4	transducin like enhancer of split 4	GO:0000122~negative regulation of transcription from RNA polymerase II promoter	GO:0006351~transcription
TE HG vs CNTRL	ENSOCUG00000014826	protein_coding	0.468899	0.00540886	CLTB	clathrin light chain B	GO:0006886~intracellular protein transport	GO:0016192~vesicle-mediated transport
TE HG vs CNTRL	ENSOCUG00000016819	protein_coding	0.462169	0.0243062	NPM3	nucleophosmin/nucleoplasmin 3	GO:0006364~rRNA processing	GO:0009303~rRNA transcription
TE HG vs CNTRL	ENSOCUG00000015017	protein_coding	0.400718	0.0307622	MRPS9	mitochondrial ribosomal protein S9	GO:0000462~maturation of SSU-rRNA from tricistronic rRNA transcript (SSU-rRNA 5.8 rRNA LSU-rRNA)	GO:0006412~translation
TE HG vs CNTRL	ENSOCUG00000015866	protein_coding	-0.421223	0.0243062	BPTF	bromodomain PHD finger transcription factor	GO:0000122~negative regulation of transcription from RNA polymerase II promoter	GO:0001892~embryonic placenta development
TE HG vs CNTRL	ENSOCUG00000006746	protein_coding	-0.437981	0.0431843	SRPK2	SRSF protein kinase 2	GO:0000245~spliceosomal complex assembly	GO:0001525~angiogenesis
TE HG vs CNTRL	ENSOCUG00000004806	protein_coding	-0.447745	0.0380916	PCNT	pericentrin	GO:0000086~G2/M transition of mitotic cell cycle	GO:0000226~microtubule cytoskeleton organization
TE HG vs CNTRL	ENSOCUG00000014835	protein_coding	-0.483098	0.0460711	SMC4	structural maintenance of chromosomes 4	GO:0000070~mitotic sister chromatid segregation	GO:0007076~mitotic chromosome condensation
TE HG vs CNTRL	ENSOCUG00000016542	protein_coding	-0.536873	0.0243062	NSD3
TE HG vs CNTRL	ENSOCUG00000021154	protein_coding	-0.553805	0.0393211	EIF5B	eukaryotic translation initiation factor 5B	GO:0006413~translational initiation	GO:0006446~regulation of translational initiation
TE HG vs CNTRL	ENSOCUG00000016828	protein_coding	-0.554767	0.0313725	PRR14L
TE HG vs CNTRL	ENSOCUG00000004640	protein_coding	-0.615062	0.00136305	ZRANB2	zinc finger RANBP2-type containing 2	GO:0006355~regulation of transcription, DNA template	GO:0006397~mRNA processing
TE HG vs CNTRL	ENSOCUG00000013504	protein_coding	-0.688242	0.0227165	C15orf39
TE HG vs CNTRL	ENSOCUG00000003769	protein_coding	-0.705804	0.0156103	MSMO1	methylsterol monooxygenase 1	GO:0006631~fatty acid metabolic process	GO:0006695~cholesterol biosynthetic process
TE HG vs CNTRL	ENSOCUG00000029385	protein_coding	-0.738783	0.0460711
TE HG vs CNTRL	ENSOCUG00000009041	protein_coding	-0.739007	0.0425603	BOD1L1	biorientation of chromosomes in cell division 1 like 1	GO:0006281~DNA repair	GO:0006974~cellular response to DNA damage stimulus
TE HG vs CNTRL	ENSOCUG00000030035	pseudogene	-0.773199	0.0339275
TE HG vs CNTRL	ENSOCUG00000014408	protein_coding	-0.789974	0.00866036	TASOR2
TE HG vs CNTRL	ENSOCUG00000023782	protein_coding	-0.805577	0.0243062	il11ra	interleukin 11 receptor subunit alpha	GO:0007566~embryo implantation	GO:0019221~cytokine-mediated signaling pathway
TE HG vs CNTRL	ENSOCUG00000029282	protein_coding	-0.815108	0.0160735
TE HG vs CNTRL	ENSOCUG00000027709	protein_coding	-0.836868	0.0486857
TE HG vs CNTRL	ENSOCUG00000034985	protein_coding	-0.839761	0.00128827	FAM133B
TE HG vs CNTRL	ENSOCUG00000029378	protein_coding	-0.853647	0.0310828
TE HG vs CNTRL	ENSOCUG00000002765	protein_coding	-0.860632	0.000252045	LUC7L3	LUC7 like 3 pre-mRNA splicing factor	GO:0006376~mRNA splice site selection	GO:0008380~RNA splicing
TE HG vs CNTRL	ENSOCUG00000037990	lncRNA	-0.873452	0.00706289
TE HG vs CNTRL	ENSOCUG00000004591	protein_coding	-0.87559	3.61812e-05	ZFC3H1	zinc finger C3H1-type containing	GO:0006396~RNA processing
TE HG vs CNTRL	ENSOCUG00000012457	protein_coding	-0.901152	0.0250213	GOLGB1	golgin B1	GO:0006355~regulation of transcription, DNA-templated	GO:0006888~ER to Golgi vesicle-mediated transport
TE HG vs CNTRL	ENSOCUG00000005707	protein_coding	-0.910872	0.0160735	ATF7	activating transcription factor 7	GO:0000122~negative regulation of transcription from RNA polymerase II promoter	GO:0006351~transcription, DNA-templated
TE HG vs CNTRL	ENSOCUG00000002928	protein_coding	-0.91294	0.0310828	ERC1	ELKS/RAB6-interacting/CAST family member 1	GO:0006355~regulation of transcription, DNA template	GO:0007252~I-kappaB phosphorylation
TE HG vs CNTRL	ENSOCUG00000038951	lncRNA	-0.915422	0.0488011
TE HG vs CNTRL	ENSOCUG00000007048	protein_coding	-0.954715	0.0218085	KSR1	kinase suppressor of ras 1	GO:0000165~MAPK cascade	GO:0007265~Ras protein signal transduction
TE HG vs CNTRL	ENSOCUG00000000924	protein_coding	-0.987195	0.0373488	PIGW	phosphatidylinositol glycan anchor biosynthesis class W	GO:0006505~GPI anchor metabolic process	GO:0006506~GPI anchor biosynthetic process
TE HG vs CNTRL	ENSOCUG00000025173	protein_coding	-1.01475	0.0328344	TMCO3	transmembrane and coiled-coil domains 3	GO:1902600~hydrogen ion transmembrane transport
TE HG vs CNTRL	ENSOCUG00000000806	protein_coding	-1.04121	2.07288e-05	TTC14					TE HGI vs CNTRL
TE HG vs CNTRL	ENSOCUG00000039327	lncRNA	-1.11577	0.0488011
TE HG vs CNTRL	ENSOCUG00000007521	protein_coding	-1.12866	0.026586	ANKRD10	ankyrin repeat domain 10	GO:0060828~regulation of canonical Wnt signaling pathway
TE HG vs CNTRL	ENSOCUG00000025401	protein_coding	-1.15607	0.0369316	PPP1R35	protein phosphatase 1 regulatory subunit 35	GO:0010923~negative regulation of phosphatase activity
TE HG vs CNTRL	ENSOCUG00000032049	lncRNA	-1.15915	0.00866036
TE HG vs CNTRL	ENSOCUG00000022097	snoRNA	-1.17301	0.0204975	SNORD81
TE HG vs CNTRL	ENSOCUG00000010107	protein_coding	-1.19597	0.00759205	ADA	adenosine deaminase	GO:0001666~response to hypoxia	GO:0001821~histamine secretion
TE HG vs CNTRL	ENSOCUG00000031783	lncRNA	-1.23988	0.0044008
TE HG vs CNTRL	ENSOCUG00000029489	lncRNA	-1.25169	0.0160735
TE HG vs CNTRL	ENSOCUG00000029108	protein_coding	-1.2611	0.0486278	ND4	NADH dehydrogenase, subunit 4	GO:0001666~response to hypoxia	GO:0001701~in utero embryonic development
TE HG vs CNTRL	ENSOCUG00000013854	protein_coding	-1.27799	0.0130521	CEP85L
TE HG vs CNTRL	ENSOCUG00000033607	lncRNA	-1.301	0.00463574
TE HG vs CNTRL	ENSOCUG00000029084	Mt_rRNA	-1.30479	0.00570689
TE HG vs CNTRL	ENSOCUG00000011856	protein_coding	-1.35501	0.0289463	AGRP	agouti related neuropeptide	GO:0007218~neuropeptide signaling pathway	GO:0007623~circadian rhythm
TE HG vs CNTRL	ENSOCUG00000025249	protein_coding	-1.36881	0.00866036	TRADD	TNFRSF1A associated via death domain	GO:0006915~apoptotic process	GO:0006919~activation of cysteine-type endopeptidase activity involved in apoptotic process
TE HG vs CNTRL	ENSOCUG00000032429	protein_coding	-1.39012	0.00128827
TE HG vs CNTRL	ENSOCUG00000000651	protein_coding	-1.39621	0.0251455	LDLR	low density lipoprotein receptor	GO:0006629~lipid metabolic process	GO:0006897~endocytosis
TE HG vs CNTRL	ENSOCUG00000029090	protein_coding	-1.40633	0.0130521	ND2	MTND2	GO:0006120~mitochondrial electron transport, NADH to ubiquinone	GO:0032981~mitochondrial respiratory chain complex I assembly
TE HG vs CNTRL	ENSOCUG00000032540	protein_coding	-1.41926	0.0320292
TE HG vs CNTRL	ENSOCUG00000029112	protein_coding	-1.42872	0.00666934	ND5	NADH dehydrogenase, subunit 5	GO:0001666~response to hypoxia	GO:0006120~mitochondrial electron transport
TE HG vs CNTRL	ENSOCUG00000029144	protein_coding	-1.46561	0.000799117	ZNF260	zinc finger protein 260	GO:0006351~transcription, DNA-templated	GO:0006355~regulation of transcription, DNA-templated,		TE HGI vs CNTRL
TE HG vs CNTRL	ENSOCUG00000033708	protein_coding	-1.48285	0.0101609
TE HG vs CNTRL	ENSOCUG00000013476	protein_coding	-1.48411	0.00363173	AACS	acetoacetyl-CoA synthetase	GO:0001889~liver development	GO:0006629~lipid metabolic process
TE HG vs CNTRL	ENSOCUG00000006589	protein_coding	-1.48756	0.00947961	RESF1
TE HG vs CNTRL	ENSOCUG00000017794	protein_coding	-1.53393	0.0480624	TULP2	tubby like protein 2	GO:0007601~visual perception	GO:0097500~receptor localization to nonmotile primary cilium
TE HG vs CNTRL	ENSOCUG00000013580	protein_coding	-1.56712	0.0156103	MOV10L1	Mov10 RISC complex RNA helicase like 1	GO:0007141~male meiosis I	GO:0007275~multicellular organism development	ICM HG vs CNTRL
TE HG vs CNTRL	ENSOCUG00000032024	lncRNA	-1.57349	0.000252045
TE HG vs CNTRL	ENSOCUG00000029051	protein_coding	-1.59829	0.0156103	LOC103346187
TE HG vs CNTRL	ENSOCUG00000036373	lncRNA	-1.59894	0.000971459
TE HG vs CNTRL	ENSOCUG00000010163	protein_coding	-1.62053	0.00128827	ACSBG2	acyl-CoA synthetase bubblegum family member 2	GO:0001676~long-chain fatty acid metabolic process	GO:0006631~fatty acid metabolic process
TE HG vs CNTRL	ENSOCUG00000031581	protein_coding	-1.7147	0.0156103
TE HG vs CNTRL	ENSOCUG00000021686	protein_coding	-1.71978	0.0429927	LOC100339134
TE HG vs CNTRL	ENSOCUG00000025334	protein_coding	-1.80276	0.00395529	LENG8	Leukocyte Receptor Cluster Member 8			ICM HGI vs CNTRL
TE HG vs CNTRL	ENSOCUG00000001117	protein_coding	-1.82098	0.0130521	CDKL4	cyclin dependent kinase like 4	GO:0006468~protein phosphorylation	GO:0051726~regulation of cell cycle
TE HG vs CNTRL	ENSOCUG00000026713	rRNA	-2.19632	4.49065e-08	5_8S_rRNA
TE HG vs CNTRL	ENSOCUG00000014777	protein_coding	-2.25064	0.000802303	PADI2	peptidyl arginine deiminase 2	GO:0006325~chromatin organization	GO:0010848~regulation of chromatin disassembly		TE HGI vs CNTRL
TE HG vs CNTRL	ENSOCUG00000034529	rRNA	-2.31189	0.000353868
TE HG vs CNTRL	ENSOCUG00000026960	snRNA	-2.40712	0.0460711	U2				ICM HG vs CNTRL
TE HG vs CNTRL	ENSOCUG00000008452	protein_coding	-2.47102	0.00128827	FSTL4	follistatin like 4	GO:0031549~negative regulation of brain-derived neurotrophic factor receptor signaling pathway	GO:0048671~negative regulation of collateral sprouting
TE HG vs CNTRL	ENSOCUG00000036803	protein_coding	-2.51198	0.00136305	TMEM132B
TE HG vs CNTRL	ENSOCUG00000030457	lncRNA	-2.52956	0.0218085
TE HG vs CNTRL	ENSOCUG00000009424	protein_coding	-2.72396	0.015208	LAMA1	laminin subunit alpha 1	GO:0007155~cell adhesion	GO:0007166~cell surface receptor signaling pathway
TE HG vs CNTRL	ENSOCUG00000000249	protein_coding	-3.00281	0.00198796	SMARCD3	SWI/SNF related, matrix associated, actin dependent regulator of chromatin, subfamily d, member 3	GO:0002052~positive regulation of neuroblast proliferation	GO:0003139~secondary heart field specification
TE HG vs CNTRL	ENSOCUG00000003112	protein_coding	-3.17679	0.0205587	STRC	stereocilin	GO:0007160~cell-matrix adhesion	GO:0007605~sensory perception of sound
TE HG vs CNTRL	ENSOCUG00000012232	protein_coding	-3.20948	0.00729739	KIRREL1
TE HG vs CNTRL	ENSOCUG00000023301	protein_coding	-3.97627	7.01853e-05
TE HG vs CNTRL	ENSOCUG00000035685	lncRNA	-4.27593	0.0380916
TE HG vs CNTRL	ENSOCUG00000018288	snoRNA	-4.41269	0.023099
TE HG vs CNTRL	ENSOCUG00000006022	protein_coding	-5.42658	0.000971459	MINDY4
TE HG vs CNTRL	ENSOCUG00000003142	protein_coding	-6.84809	0.0307622	AR	androgen receptor	GO:0001701~in utero embryonic development	GO:0003073~regulation of systemic arterial blood pressure
ICM HGI vs CNTRL	ENSOCUG00000009737	protein_coding	2.08757	5.497e-06	ARRDC4	arrestin domain containing 4	GO:0051443~positive regulation of ubiquitin-protein transferase activity		ICM HG vs CNTRL	TE HG vs CNTRL and TE HGI vs CNTRL
ICM HGI vs CNTRL	ENSOCUG00000023725	protein_coding	1.97648	0.0309256	RGN	regucalcin	GO:0001822~kidney development	GO:0006469~negative regulation of protein kinase activity	ICM HG vs CNTRL
ICM HGI vs CNTRL	ENSOCUG00000009672	protein_coding	1.9757	0.028233	PLET1	placenta expressed transcript 1	GO:0001953~negative regulation of cell-matrix adhesion	GO:0030154~cell differentiation	ICM HG vs CNTRL
ICM HGI vs CNTRL	ENSOCUG00000027535	protein_coding	1.79539	0.0289243	PEG10	paternally expressed 10	GO:0001890~placenta development	GO:0006915~apoptotic process
ICM HGI vs CNTRL	ENSOCUG00000014919	protein_coding	1.22173	5.50301e-05	SNX12	sorting nexin 12	GO:0010629~negative regulation of gene expression	GO:0010955~negative regulation of protein processing	ICM HG vs CNTRL
ICM HGI vs CNTRL	ENSOCUG00000014568	protein_coding	1.21439	0.0052246	MTMR2	myotubularin related protein 2	GO:0002091~negative regulation of receptor internalization,	GO:0006470~protein dephosphorylation
ICM HGI vs CNTRL	ENSOCUG00000012132	protein_coding	0.981876	0.028233	CHST2	carbohydrate sulfotransferase 2	GO:0005975~carbohydrate metabolic process	GO:0006044~N-acetylglucosamine metabolic process	ICM HG vs CNTRL
ICM HGI vs CNTRL	ENSOCUG00000017608	protein_coding	0.963743	0.00220364	PTBP2	polypyrimidine tract binding protein 2	GO:0006376~mRNA splice site selection	GO:0006397~mRNA processing	ICM HG vs CNTRL
ICM HGI vs CNTRL	ENSOCUG00000022135	protein_coding	0.896012	0.0428439	NME1	NME/NM23 nucleoside diphosphate kinase 1	GO:0002762~negative regulation of myeloid leukocyte differentiation	GO:0006163~purine nucleotide metabolic process
ICM HGI vs CNTRL	ENSOCUG00000002770	protein_coding	0.865772	0.00401614	FAM3D	family with sequence similarity 3 member D	GO:0046676~negative regulation of insulin secretion		ICM HG vs CNTRL	TE HG vs CNTRL
ICM HGI vs CNTRL	ENSOCUG00000025017	protein_coding	0.839964	0.0052246					ICM HG vs CNTRL
ICM HGI vs CNTRL	ENSOCUG00000025948	protein_coding	0.765905	0.028233	RPS6KA3	ribosomal protein S6 kinase A3	GO:0001501~skeletal system development	GO:0002224~toll-like receptor signaling pathway	ICM HI vs CNTRL and ICM HG vs CNTRL
ICM HGI vs CNTRL	ENSOCUG00000003711	protein_coding	0.707327	0.0030677	ELF2	E74 like ETS transcription factor 2	GO:0006351~transcription, DNA-templated	GO:0006357~regulation of transcription from RNA polymerase II promoter
ICM HGI vs CNTRL	ENSOCUG00000003228	protein_coding	0.606889	0.0450481	CLK4	CDC like kinase 4	GO:0018108~peptidyl-tyrosine phosphorylation,	GO:0043484~regulation of RNA splicing
ICM HGI vs CNTRL	ENSOCUG00000015783	protein_coding	0.53492	0.0030677	CDKN2AIPNL	CDKN2A interacting protein N-terminal like	GO:0006355~regulation of transcription, DNA-templated	GO:0007165~signal transduction	ICM HG vs CNTRL
ICM HGI vs CNTRL	ENSOCUG00000023095	protein_coding	0.524917	0.028233	TRMT13	tRNA methyltransferase 13 homolog	GO:0030488~tRNA methylation
ICM HGI vs CNTRL	ENSOCUG00000014647	protein_coding	0.474401	0.0316875	USP15	ubiquitin specific peptidase 15	GO:0006511~ubiquitin-dependent protein catabolic process	GO:0007179~transforming growth factor beta receptor signaling pathway	ICM HG vs CNTRL
ICM HGI vs CNTRL	ENSOCUG00000013581	protein_coding	0.454136	0.0159989	GGPS1	geranylgeranyl diphosphate synthase 1	GO:0006695~cholesterol biosynthetic process	GO:0006720~isoprenoid metabolic process	ICM HG vs CNTRL
ICM HGI vs CNTRL	ENSOCUG00000008020	protein_coding	0.402625	0.028233	EYA3	EYA transcriptional coactivator and phosphatase 3	GO:0006302~double-strand break repair	GO:0006351~transcription, DNA-templated
ICM HGI vs CNTRL	ENSOCUG00000012446	protein_coding	0.343957	0.0496215
ICM HGI vs CNTRL	ENSOCUG00000012946	protein_coding	-0.354564	0.0384451	KDM5A	lysine demethylase 5A	GO:0000122~negative regulation of transcription from RNA polymerase II promoter	GO:0006366~transcription from RNA polymerase II promoter	ICM HG vs CNTRL
ICM HGI vs CNTRL	ENSOCUG00000021131	protein_coding	-0.458131	0.028233	SMUG1	single-strand-selective monofunctional uracil-DNA glycosylase 1	GO:0006284~base-excision repair	GO:0045008~depyrimidination,
ICM HGI vs CNTRL	ENSOCUG00000003178	protein_coding	-0.490045	0.0400734	SREBF2	sterol regulatory element binding transcription factor 2	GO:0000122~negative regulation of transcription from RNA polymerase II promoter,	GO:0006351~transcription, DNA-templated,
ICM HGI vs CNTRL	ENSOCUG00000016501	protein_coding	-0.532295	0.00226227	SEC61A1	Sec61 translocon alpha 1 subunit	GO:0006614~SRP-dependent cotranslational protein targeting to membrane	GO:0006620~posttranslational protein targeting to membrane	ICM HG vs CNTRL
ICM HGI vs CNTRL	ENSOCUG00000013941	protein_coding	-0.640116	0.0309256	CEP250	centrosomal protein 250	GO:0000086~G2/M transition of mitotic cell cycle	GO:0000278~mitotic cell cycle
ICM HGI vs CNTRL	ENSOCUG00000015620	protein_coding	-0.738294	0.0110086	APC	APC, WNT signaling pathway regulator	GO:0000281~mitotic cytokinesis	GO:0001708~cell fate specification	ICM HG vs CNTRL
ICM HGI vs CNTRL	ENSOCUG00000035140	protein_coding	-0.829862	0.00220364					ICM HI vs CNTRL and ICM HG vs CNTRL
ICM HGI vs CNTRL	ENSOCUG00000010743	protein_coding	-0.879233	0.0136507	BICD2	BICD cargo adaptor 2	GO:0000042~protein targeting to Golgi	GO:0006890~retrograde vesicle-mediated transport, Golgi to ER
ICM HGI vs CNTRL	ENSOCUG00000012438	protein_coding	-0.934396	0.0302376	NBEAL2	neurobeachin like 2	GO:0030220~platelet formation,
ICM HGI vs CNTRL	ENSOCUG00000001592	protein_coding	-0.940886	0.00528985	SAFB2	scaffold attachment factor B2	GO:0006351~transcription, DNA-templated	GO:0006357~regulation of transcription from RNA polymerase II promoter,
ICM HGI vs CNTRL	ENSOCUG00000025334	protein_coding	-1.09231	0.0247093	LENG8	Leukocyte Receptor Cluster Member 8				TE HG vs CNTRL
ICM HGI vs CNTRL	ENSOCUG00000007384	protein_coding	-1.16418	0.00220364	RNF17	ring finger protein 17	GO:0007275~multicellular organism development,	GO:0007286~spermatid development,
ICM HGI vs CNTRL	ENSOCUG00000015669	protein_coding	-1.3857	0.0194044	ARAP2	ArfGAP with RhoGAP domain, ankyrin repeat and PH domain 2	GO:0007165~signal transduction,	GO:0043547~positive regulation of GTPase activity
ICM HGI vs CNTRL	ENSOCUG00000008235	protein_coding	-1.42962	0.00774084	TSHZ1	teashirt zinc finger homeobox 1	GO:0000122~negative regulation of transcription from RNA polymerase II promoter	GO:0006351~transcription, DNA-templated
ICM HGI vs CNTRL	ENSOCUG00000004015	protein_coding	-1.45793	0.008628	ZNF407	zinc finger protein 407	GO:0006351~transcription, DNA-templated,	GO:0006355~regulation of transcription, DNA-templated,
ICM HGI vs CNTRL	ENSOCUG00000000017	protein_coding	-1.50636	0.0052246	LIPE	lipase E, hormone sensitive type	GO:0006468~protein phosphorylation,	GO:0008152~metabolic process
ICM HGI vs CNTRL	ENSOCUG00000038768	lncRNA	-1.52859	0.0194044
ICM HGI vs CNTRL	ENSOCUG00000022392	protein_coding	-3.21429	0.0052246	PIGZ	phosphatidylinositol glycan anchor biosynthesis class Z	GO:0006506~GPI anchor biosynthetic process	GO:0097502~mannosylation,
ICM HGI vs CNTRL	ENSOCUG00000029203	protein_coding	-6.08294	0.00203874	ZFP37	ZFP37 zinc finger protein	GO:0006351~transcription, DNA-templated	GO:0006355~regulation of transcription, DNA-templated,
TE HGI vs CNTRL	ENSOCUG00000029602	protein_coding	4.70575	0.00708042	PNLIP	pancreatic lipase	GO:0001523~retinoid metabolic process	GO:0016042~lipid catabolic process		TE HI vs CNTRL and TE HG vs CNTRL
TE HGI vs CNTRL	ENSOCUG00000025532	protein_coding	4.63436	0.0102754
TE HGI vs CNTRL	ENSOCUG00000003010	protein_coding	1.80563	0.000277927	TXNIP	thioredoxin interacting protein	GO:0000122~negative regulation of transcription from RNA polymerase II promoter	GO:0006351~transcription		TE HG vs CNTRL
TE HGI vs CNTRL	ENSOCUG00000009737	protein_coding	1.37094	0.0335801	ARRDC4	arrestin domain containing 4	GO:0051443~positive regulation of ubiquitin-protein transferase activity,		ICM HG vs CNTRL and ICM HGI vs CNTRL	TE HG vs CNTRL
TE HGI vs CNTRL	ENSOCUG00000001142	protein_coding	0.92635	0.00117608	SNX13	sorting nexin 13	GO:0006886~intracellular protein transport	GO:0009968~negative regulation of signal transduction		TE HG vs CNTRL
TE HGI vs CNTRL	ENSOCUG00000013074	protein_coding	0.922756	0.0454112	WEE1	WEE1 G2 checkpoint kinase	GO:0000086~G2/M transition of mitotic cell cycle	GO:0000226~microtubule cytoskeleton organization		TE HG vs CNTRL
TE HGI vs CNTRL	ENSOCUG00000012518	protein_coding	0.843383	0.00117608	DSC2	desmocollin 2	GO:0007155~cell adhesion	GO:0007156~homophilic cell adhesion via plasma membrane adhesion molecules		TE HG vs CNTRL
TE HGI vs CNTRL	ENSOCUG00000014912	protein_coding	0.61208	0.015748	ANKRD49	ankyrin repeat domain 49	GO:0007283~spermatogenesis	GO:0030154~cell differentiation
TE HGI vs CNTRL	ENSOCUG00000002187	protein_coding	0.496423	0.0335801	TUBB	tubulin beta class I	GO:0000086~G2/M transition of mitotic cell cycle	GO:0006928~movement of cell or subcellular component
TE HGI vs CNTRL	ENSOCUG00000008111	protein_coding	0.46141	0.0454112	LRRC42
TE HGI vs CNTRL	ENSOCUG00000016799	protein_coding	-0.793247	0.0335801	CYB5R1	cytochrome b5 reductase 1	GO:0002576~platelet degranulation	GO:0015701~bicarbonate transport
TE HGI vs CNTRL	ENSOCUG00000000806	protein_coding	-0.849441	0.00621592	TTC14					TE HG vs CNTRL
TE HGI vs CNTRL	ENSOCUG00000000446	protein_coding	-1.02836	0.0102754	BCAT2	branched chain amino acid transaminase 2	GO:0006532~aspartate biosynthetic process	GO:0006550~isoleucine catabolic process
TE HGI vs CNTRL	ENSOCUG00000029144	protein_coding	-1.19624	0.0480964	ZNF260	zinc finger protein 260	GO:0006351~transcription, DNA-templated	GO:0006355~regulation of transcription, DNA-templated,		TE HG vs CNTRL
TE HGI vs CNTRL	ENSOCUG00000008127	protein_coding	-1.69939	0.0126472	CALD1	caldesmon 1	GO:0006928~movement of cell or subcellular component	GO:0006936~muscle contraction
TE HGI vs CNTRL	ENSOCUG00000014777	protein_coding	-2.46789	0.000486885	PADI2	peptidyl arginine deiminase 2	GO:0006325~chromatin organization	GO:0010848~regulation of chromatin disassembly		TE HG vs CNTRL
