# Supplementary material for: Identification of the Inner Cell Mass and the Trophectoderm Responses after an In Vitro Exposure to Glucose and Insulin during the Preimplantation Period in the Rabbit Embryo
Source: Cells. 2022 Nov 25;11(23):3766. doi: 10.3390/cells11233766 (PMC9736044; doi:10.3390/cells11233766)
Supplement: Supplementary file 1 [file cells-11-03766-s001.zip › Supplementary Table S2_corr.xlsx]

## Sheet: HI ICM
Supplementary Table S2: Gene Set Enrichment Analysis (GSEA) of gene expression dataset of the Inner Cell Mass (ICM) of embryos developped with High Insulin (HI) versus Control (CNTRL)
DATABASE	NAME	NES	FDR q-val	SUMER CLUSTER
KEGG	RIBOSOME	2.59973	0
REACTOME	SELENOAMINO ACID METABOLISM	2.46227	0	NOT ASSIGNED
REACTOME	NONSENSE MEDIATED DECAY NMD INDEPENDENT OF THE EXON JUNCTION COMPLEX EJC	2.4588	0
REACTOME	SRP DEPENDENT COTRANSLATIONAL PROTEIN TARGETING TO MEMBRANE	2.34278	0
GO BP	ESTABLISHMENT OF PROTEIN LOCALIZATION TO ENDOPLASMIC RETICULUM	2.27538	0.00492101
GO BP	ATP SYNTHESIS COUPLED ELECTRON TRANSPORT	2.26164	0.00279117
REACTOME	REGULATION OF EXPRESSION OF SLITS AND ROBOS	2.26001	0
REACTOME	RESPIRATORY ELECTRON TRANSPORT ATP SYNTHESIS BY CHEMIOSMOTIC COUPLING AND HEAT PRODUCTION BY UNCOUPLING PROTEINS	2.2452	0
GO BP	MITOCHONDRIAL RESPIRATORY CHAIN COMPLEX ASSEMBLY	2.24425	0.00279782	OXIDATIVE PHOSPHORYLATION
REACTOME	TRANSLATION	2.23069	0	TRANSLATION
REACTOME	MITOCHONDRIAL TRANSLATION	2.22973	0	TRANSLATION
REACTOME	EUKARYOTIC TRANSLATION INITIATION	2.21822	0
REACTOME	THE CITRIC ACID TCA CYCLE AND RESPIRATORY ELECTRON TRANSPORT	2.21573	0	OXIDATIVE PHOSPHORYLATION
REACTOME	RESPIRATORY ELECTRON TRANSPORT	2.20829	0
GO BP	COTRANSLATIONAL PROTEIN TARGETING TO MEMBRANE	2.20246	0.0034853	NOT ASSIGNED
GO BP	MITOCHONDRIAL TRANSLATIONAL TERMINATION	2.16635	0.0047232
GO BP	OXIDATIVE PHOSPHORYLATION	2.14515	0.00599599	OXIDATIVE PHOSPHORYLATION
REACTOME	COMPLEX I BIOGENESIS	2.11145	0.00112908
KEGG	PARKINSONS DISEASE	2.07098	0.00425717
GO BP	TRANSLATIONAL TERMINATION	2.06387	0.0158517	TRANSLATION
REACTOME	NONSENSE MEDIATED DECAY NMD	2.05497	0.00348479	NOT ASSIGNED
REACTOME	NUCLEOBASE CATABOLISM	2.01853	0.00691629	NOT ASSIGNED
GO BP	MITOCHONDRIAL ELECTRON TRANSPORT NADH TO UBIQUINONE	2.01669	0.0245677
GO BP	PROTEIN LOCALIZATION TO ENDOPLASMIC RETICULUM	2.00851	0.0247821	NOT ASSIGNED
GO BP	CYTOCHROME COMPLEX ASSEMBLY	1.9917	0.0275612	OXIDATIVE PHOSPHORYLATION
HALLMARKS	OXIDATIVE PHOSPHORYLATION	1.98449	0	OXIDATIVE PHOSPHORYLATION
GO BP	TRANSLATIONAL ELONGATION	1.97509	0.0306598	TRANSLATION
GO BP	DETECTION OF ABIOTIC STIMULUS	1.96861	0.0301275	NOT ASSIGNED
GO BP	NADH DEHYDROGENASE COMPLEX ASSEMBLY	1.92751	0.0450381
GO BP	MITOCHONDRIAL TRANSLATION	1.91451	0.0486801	TRANSLATION
REACTOME	HEDGEHOG LIGAND BIOGENESIS	1.89487	0.0244456	NOT ASSIGNED
REACTOME	MET ACTIVATES PTK2 SIGNALING	1.88819	0.0240324	NOT ASSIGNED
KEGG	OXIDATIVE PHOSPHORYLATION	1.84851	0.0368515
REACTOME	SIGNALING BY ROBO RECEPTORS	1.83341	0.0421614	NOT ASSIGNED
REACTOME	MITOCHONDRIAL FATTY ACID BETA OXIDATION	1.82682	0.0421874	NOT ASSIGNED
REACTOME	PROCESSING OF SMDT1	1.8261	0.0400903	NOT ASSIGNED
HALLMARKS	ANGIOGENESIS	1.62269	0.0371596	NOT ASSIGNED
HALLMARKS	APICAL JUNCTION	-1.59376	0.0476855	NOT ASSIGNED
HALLMARKS	ESTROGEN RESPONSE EARLY	-1.61762	0.0457819	NOT ASSIGNED
HALLMARKS	MYOGENESIS	-1.72903	0.0188687	NOT ASSIGNED
HALLMARKS	MITOTIC SPINDLE	-1.84817	0.00645617	NOT ASSIGNED
HALLMARKS	CHOLESTEROL HOMEOSTASIS	-1.8693	0.0119123	NOT ASSIGNED
GO BP	PLATELET DERIVED GROWTH FACTOR RECEPTOR SIGNALING PATHWAY	-2.01494	0.0452043	NOT ASSIGNED
GO BP	LIPID PHOSPHORYLATION	-2.14583	0.00353927	NOT ASSIGNED
GO BP	PHOSPHATIDYLINOSITOL PHOSPHORYLATION	-2.18991	0.00236908

## Sheet: HI TE
Supplementary Table 2: Gene Set Enrichment Analysis (GSEA) of gene expression dataset of the Trophectoderm (TE) of embryos developped with High Insulin (HI) versus Control (CNTRL)
DATABASE	NAME	NES	FDR q-val	SUMER CLUSTER
REACTOME	THE CITRIC ACID TCA CYCLE AND RESPIRATORY ELECTRON TRANSPORT	2.43774	0	OXIDATIVE PHOSPHORYLATION
HALLMARKS	OXIDATIVE PHOSPHORYLATION	2.38934	0	OXIDATIVE PHOSPHORYLATION
REACTOME	RESPIRATORY ELECTRON TRANSPORT ATP SYNTHESIS BY CHEMIOSMOTIC COUPLING AND HEAT PRODUCTION BY UNCOUPLING PROTEINS	2.37377	0
REACTOME	RESPIRATORY ELECTRON TRANSPORT	2.30042	0
KEGG	OXIDATIVE PHOSPHORYLATION	2.27082	0	OXIDATIVE PHOSPHORYLATION
REACTOME	REGULATION OF MITOTIC CELL CYCLE	2.18222	0.00125237
REACTOME	DEFECTIVE CFTR CAUSES CYSTIC FIBROSIS	2.1666	0.0010019
REACTOME	CDK MEDIATED PHOSPHORYLATION AND REMOVAL OF CDC6	2.15464	0.00104031
REACTOME	APC C:CDH1 MEDIATED DEGRADATION OF CDC20 AND OTHER APC C:CDH1 TARGETED PROTEINS IN LATE MITOSIS EARLY G1	2.13591	0.00159457
REACTOME	ACTIVATION OF APC C AND APC C:CDC20 MEDIATED DEGRADATION OF MITOTIC PROTEINS	2.1302	0.00139525
REACTOME	MITOCHONDRIAL TRANSLATION	2.12737	0.00124022
REACTOME	SWITCHING OF ORIGINS TO A POST REPLICATIVE STATE	2.11563	0.0012409
GO BP	OXIDATIVE PHOSPHORYLATION	2.10877	0.0366708	OXIDATIVE PHOSPHORYLATION
GO BP	TRANSLATIONAL TERMINATION	2.1036	0.0260268	TRANSLATION
REACTOME	SCF SKP2 MEDIATED DEGRADATION OF P27 P21	2.09466	0.00283641	NOT ASSIGNED
GO BP	MITOCHONDRIAL TRANSLATIONAL TERMINATION	2.09369	0.0216705
REACTOME	CROSS PRESENTATION OF SOLUBLE EXOGENOUS ANTIGENS ENDOSOMES	2.09189	0.00281626
REACTOME	NEGATIVE REGULATION OF NOTCH4 SIGNALING	2.08278	0.00318447	NOT ASSIGNED
GO BP	MITOCHONDRIAL ELECTRON TRANSPORT NADH TO UBIQUINONE	2.07957	0.0226459
KEGG	PROTEASOME	2.07895	0.00174808	NOT ASSIGNED
GO BP	ANTIGEN PROCESSING AND PRESENTATION OF PEPTIDE ANTIGEN	2.06152	0.0242368
KEGG	PARKINSONS DISEASE	2.0538	0.00199024	OXIDATIVE PHOSPHORYLATION
REACTOME	STABILIZATION OF P53	2.05324	0.00518586
REACTOME	FBXL7 DOWN REGULATES AURKA DURING MITOTIC ENTRY AND IN EARLY MITOSIS	2.04386	0.00551724
REACTOME	VIF MEDIATED DEGRADATION OF APOBEC3G	2.04243	0.00540455
GO BP	ANTIGEN PROCESSING AND PRESENTATION	2.02013	0.0335233	NOT ASSIGNED
GO BP	RESPIRATORY ELECTRON TRANSPORT CHAIN	2.0197	0.0295745
GO BP	REGULATION OF SYNAPTIC VESICLE TRANSPORT	2.01192	0.0292708	NOT ASSIGNED
GO BP	REGULATION OF CELLULAR AMINE METABOLIC PROCESS	2.00764	0.0280739
REACTOME	COMPLEX I BIOGENESIS	2.00097	0.00782219
REACTOME	HEDGEHOG LIGAND BIOGENESIS	1.99717	0.00780663	NOT ASSIGNED
REACTOME	DEGRADATION OF AXIN	1.98754	0.00830949
GO BP	ANAPHASE PROMOTING COMPLEX DEPENDENT CATABOLIC PROCESS	1.98165	0.0355277	NOT ASSIGNED
GO BP	ANTIGEN PROCESSING AND PRESENTATION OF PEPTIDE ANTIGEN VIA MHC CLASS I	1.98162	0.032567
REACTOME	METABOLISM OF POLYAMINES	1.98126	0.00838486
REACTOME	DEGRADATION OF DVL	1.9791	0.00816994
GO BP	ELECTRON TRANSPORT CHAIN	1.97689	0.03196	OXIDATIVE PHOSPHORYLATION
GO BP	CELLULAR RESPIRATION	1.9688	0.0327402	OXIDATIVE PHOSPHORYLATION
REACTOME	ORC1 REMOVAL FROM CHROMATIN	1.96521	0.00875639
KEGG	ALZHEIMERS DISEASE	1.96159	0.00602621	OXIDATIVE PHOSPHORYLATION
REACTOME	CRISTAE FORMATION	1.95794	0.00917125	OXIDATIVE PHOSPHORYLATION
REACTOME	DECTIN 1 MEDIATED NONCANONICAL NF KB SIGNALING	1.95569	0.00899443	NOT ASSIGNED
GO BP	PHA SOME MATURATION	1.95327	0.0376441
GO BP	REGULATION OF CELLULAR AMINO ACID METABOLIC PROCESS	1.95256	0.035532
GO BP	ATP SYNTHESIS COUPLED ELECTRON TRANSPORT	1.95078	0.034002
GO BP	DRUG CATABOLIC PROCESS	1.94842	0.0329597	NOT ASSIGNED
REACTOME	FCERI MEDIATED NF KB ACTIVATION	1.94285	0.00952677	NOT ASSIGNED
GO BP	DICARBOXYLIC ACID METABOLIC PROCESS	1.93626	0.0371747	NOT ASSIGNED
GO BP	AMINE METABOLIC PROCESS	1.92796	0.038692	NOT ASSIGNED
GO BP	NADH DEHYDROGENASE COMPLEX ASSEMBLY	1.9275	0.0369864	OXIDATIVE PHOSPHORYLATION
REACTOME	PYRUVATE METABOLISM AND CITRIC ACID TCA CYCLE	1.92294	0.0121787
REACTOME	ASYMMETRIC LOCALIZATION OF PCP PROTEINS	1.91123	0.0138091
REACTOME	REGULATION OF RUNX3 EXPRESSION AND ACTIVITY	1.90098	0.0153457
REACTOME	REGULATION OF RAS BY GAPS	1.896	0.0156712	NOT ASSIGNED
REACTOME	ABC TRANSPORTER DISORDERS	1.88055	0.0176354
REACTOME	DOWNSTREAM TCR SIGNALING	1.87741	0.017387
REACTOME	METABOLISM OF AMINO ACIDS AND DERIVATIVES	1.8746	0.0174698	TRANSLATION
REACTOME	DNA REPLICATION	1.86899	0.0181122	NOT ASSIGNED
REACTOME	MITOCHONDRIAL CALCIUM ION TRANSPORT	1.86389	0.0187627	NOT ASSIGNED
REACTOME	HOST INTERACTIONS OF HIV FACTORS	1.86176	0.0186242	NOT ASSIGNED
REACTOME	ROS AND RNS PRODUCTION IN PHA CYTES	1.85955	0.0184455
REACTOME	METABOLISM OF NUCLEOTIDES	1.85108	0.0196109	NOT ASSIGNED
REACTOME	REGULATION OF APOPTOSIS	1.84948	0.0194874
REACTOME	SELENOAMINO ACID METABOLISM	1.84841	0.0191143
REACTOME	TCR SIGNALING	1.84487	0.0192902	NOT ASSIGNED
REACTOME	MITOCHONDRIAL PROTEIN IMPORT	1.8276	0.0222441
REACTOME	ABC FAMILY PROTEINS MEDIATED TRANSPORT	1.82205	0.0227807	NOT ASSIGNED
REACTOME	TRANSLATION	1.82146	0.0223054	TRANSLATION
REACTOME	SYNTHESIS OF BILE ACIDS AND BILE SALTS	1.8174	0.0224978
KEGG	RIBOSOME	1.81716	0.0324499
REACTOME	DEGRADATION OF GLI1 BY THE PROTEASOME	1.81098	0.0233597	NOT ASSIGNED
REACTOME	ASSEMBLY OF THE PRE REPLICATIVE COMPLEX	1.80532	0.0240629
REACTOME	G1 S DNA DAMAGE CHECKPOINTS	1.7909	0.0266873	NOT ASSIGNED
REACTOME	MITOCHONDRIAL FATTY ACID BETA OXIDATION	1.77408	0.0299965	NOT ASSIGNED
REACTOME	REGULATION OF RUNX2 EXPRESSION AND ACTIVITY	1.77004	0.030558	NOT ASSIGNED
REACTOME	BILE ACID AND BILE SALT METABOLISM	1.76858	0.0302434	NOT ASSIGNED
REACTOME	ACTIVATION OF NF KAPPAB IN B CELLS	1.76418	0.0306677
REACTOME	PCP CE PATHWAY	1.74347	0.0368519	NOT ASSIGNED
REACTOME	PROTEIN LOCALIZATION	1.73974	0.0373126	NOT ASSIGNED
REACTOME	ANTIGEN PROCESSING CROSS PRESENTATION	1.72287	0.0431104	NOT ASSIGNED
REACTOME	NUCLEOBASE CATABOLISM	1.71289	0.0465031
HALLMARKS	PROTEIN SECRETION	1.67883	0.0350221	NOT ASSIGNED
HALLMARKS	BILE ACID METABOLISM	1.60287	0.0468818	NOT ASSIGNED
HALLMARKS	MITOTIC SPINDLE	-1.53822	0.0449284	NOT ASSIGNED
HALLMARKS	NOTCH SIGNALING	-1.54832	0.0491806	NOT ASSIGNED
HALLMARKS	HEDGEHOG SIGNALING	-1.59021	0.0445698	NOT ASSIGNED
HALLMARKS	UV RESPONSE DN	-1.64806	0.0329844	NOT ASSIGNED
HALLMARKS	WNT BETA CATENIN SIGNALING	-1.75201	0.0201311	NOT ASSIGNED
HALLMARKS	APICAL JUNCTION	-1.84415	0.0126981	NOT ASSIGNED
GO BP	REGULATION OF SMOOTH MUSCLE CELL DIFFERENTIATION	-2.11721	0.0477539	NOT ASSIGNED

## Sheet: HG ICM
Supplementary Table 2: Gene Set Enrichment Analysis (GSEA) of gene expression dataset of the Inner Cell Mass (ICM) of embryos developped with High Glucose (HG) versus Control (CNTRL)
DATABASE	NAME	NES	FDR q-val	SUMER CLUSTER
REACTOME	EUKARYOTIC TRANSLATION INITIATION	2.75778	0
REACTOME	SELENOAMINO ACID METABOLISM	2.66997	0
KEGG	RIBOSOME	2.6658	0	TRANSLATION
REACTOME	NONSENSE MEDIATED DECAY NMD INDEPENDENT OF THE EXON JUNCTION COMPLEX EJC	2.53905	0
REACTOME	ACTIVATION OF THE MRNA UPON BINDING OF THE CAP BINDING COMPLEX AND EIFS AND SUBSEQUENT BINDING TO 43S	2.52231	0
REACTOME	TRANSLATION	2.50851	0	NOT ASSIGNED
GO BP	ESTABLISHMENT OF PROTEIN LOCALIZATION TO ENDOPLASMIC RETICULUM	2.50806	0
REACTOME	INFLUENZA INFECTION	2.50207	0
GO BP	COTRANSLATIONAL PROTEIN TARGETING TO MEMBRANE	2.44248	0	TRANSLATION
REACTOME	NONSENSE MEDIATED DECAY NMD	2.40554	0
GO BP	TRANSLATIONAL INITIATION	2.3468	0	TRANSLATION
GO BP	PROTEIN LOCALIZATION TO ENDOPLASMIC RETICULUM	2.32365	0	TRANSLATION
REACTOME	SRP DEPENDENT COTRANSLATIONAL PROTEIN TARGETING TO MEMBRANE	2.31922	0
REACTOME	RESPIRATORY ELECTRON TRANSPORT ATP SYNTHESIS BY CHEMIOSMOTIC COUPLING AND HEAT PRODUCTION BY UNCOUPLING PROTEINS	2.30276	0	OXIDATIVE PHOSPHORYLATION
REACTOME	RRNA PROCESSING	2.27981	0.000145625	TRANSLATION
REACTOME	RRNA PROCESSING IN THE NUCLEUS AND CYTOSOL	2.26315	0.000132386
HALLMARKS	MYC TARGETS V1	2.25872	0	NOT ASSIGNED
REACTOME	INFECTIOUS DISEASE	2.24769	0.000121354	TRANSLATION
REACTOME	RESPIRATORY ELECTRON TRANSPORT	2.22827	0.000112019
REACTOME	REGULATION OF EXPRESSION OF SLITS AND ROBOS	2.21421	0.00021497
REACTOME	DOWNSTREAM SIGNALING EVENTS OF B CELL RECEPTOR BCR	2.2066	0.000391277
REACTOME	ACTIVATION OF NF KAPPAB IN B CELLS	2.07936	0.00329156
GO BP	NUCLEAR TRANSCRIBED MRNA CATABOLIC PROCESS NONSENSE MEDIATED DECAY	2.07254	0.0289548	TRANSLATION
REACTOME	SIGNALING BY ROBO RECEPTORS	2.06921	0.00362082	TRANSLATION
GO BP	MITOCHONDRIAL TRANSLATIONAL TERMINATION	2.03103	0.0456407
REACTOME	VIF MEDIATED DEGRADATION OF APOBEC3G	2.0288	0.00607448
REACTOME	HEDGEHOG LIGAND BIOGENESIS	2.02394	0.00590565	REGULATION OF MITOTIC CYCLE
REACTOME	NEGATIVE REGULATION OF NOTCH4 SIGNALING	2.02108	0.00575514	REGULATION OF MITOTIC CYCLE
GO BP	MITOCHONDRIAL RESPIRATORY CHAIN COMPLEX ASSEMBLY	2.02108	0.0437841	OXIDATIVE PHOSPHORYLATION
REACTOME	AUF1 HNRNP D0 BINDS AND DESTABILIZES MRNA	2.00698	0.00630639
REACTOME	SIGNALING BY THE B CELL RECEPTOR BCR	2.00199	0.00621995	NOT ASSIGNED
GO BP	PROTEASOMAL UBIQUITIN INDEPENDENT PROTEIN CATABOLIC PROCESS	1.99956	0.0496528	REGULATION OF MITOTIC CYCLE
GO BP	CYTOPLASMIC TRANSLATION	1.99677	0.0462632	TRANSLATION
GO BP	OXIDATIVE PHOSPHORYLATION	1.9952	0.0420884	OXIDATIVE PHOSPHORYLATION
REACTOME	CROSS PRESENTATION OF SOLUBLE EXOGENOUS ANTIGENS ENDOSOMES	1.99255	0.00677697	REGULATION OF MITOTIC CYCLE
REACTOME	DECTIN 1 MEDIATED NONCANONICAL NF KB SIGNALING	1.98668	0.00686796	REGULATION OF MITOTIC CYCLE
GO BP	TRANSLATIONAL ELONGATION	1.9818	0.0459993	NOT ASSIGNED
REACTOME	MITOCHONDRIAL TRANSLATION	1.9728	0.00745999
KEGG	PROTEASOME	1.93991	0.0211514	REGULATION OF MITOTIC CYCLE
REACTOME	ORC1 REMOVAL FROM CHROMATIN	1.93227	0.0118499
REACTOME	DEFECTIVE CFTR CAUSES CYSTIC FIBROSIS	1.90825	0.0151081	REGULATION OF MITOTIC CYCLE
REACTOME	REGULATION OF MRNA STABILITY BY PROTEINS THAT BIND AU RICH ELEMENTS	1.90613	0.0153979	REGULATION OF MITOTIC CYCLE
REACTOME	ASSEMBLY OF THE PRE REPLICATIVE COMPLEX	1.90554	0.0149183
REACTOME	REGULATION OF APOPTOSIS	1.89335	0.0168507	REGULATION OF MITOTIC CYCLE
REACTOME	REGULATION OF MITOTIC CELL CYCLE	1.89295	0.0163071	REGULATION OF MITOTIC CYCLE
REACTOME	DNA REPLICATION PRE INITIATION	1.88017	0.0182482
REACTOME	DOWNSTREAM TCR SIGNALING	1.86039	0.0210839	REGULATION OF MITOTIC CYCLE
REACTOME	COMPLEX I BIOGENESIS	1.85723	0.0211449
REACTOME	SCF SKP2 MEDIATED DEGRADATION OF P27 P21	1.85684	0.0205408
REACTOME	CDK MEDIATED PHOSPHORYLATION AND REMOVAL OF CDC6	1.84987	0.0216867
REACTOME	HIV INFECTION	1.84979	0.021181
REACTOME	DEGRADATION OF DVL	1.84958	0.0207375	REGULATION OF MITOTIC CYCLE
REACTOME	THE ROLE OF GTSE1 IN G2 M PROGRESSION AFTER G2 CHECKPOINT	1.83786	0.0228068	REGULATION OF MITOTIC CYCLE
REACTOME	FCERI MEDIATED NF KB ACTIVATION	1.83751	0.0222367	NOT ASSIGNED
REACTOME	FBXL7 DOWN REGULATES AURKA DURING MITOTIC ENTRY AND IN EARLY MITOSIS	1.82222	0.0252092	REGULATION OF MITOTIC CYCLE
REACTOME	REGULATION OF RAS BY GAPS	1.81732	0.0257147	REGULATION OF MITOTIC CYCLE
REACTOME	HOST INTERACTIONS OF HIV FACTORS	1.81502	0.0258557
REACTOME	CYTOSOLIC TRNA AMINOACYLATION	1.80955	0.0272006
REACTOME	CELLULAR RESPONSE TO HYPOXIA	1.80844	0.0266585	REGULATION OF MITOTIC CYCLE
REACTOME	APC C:CDH1 MEDIATED DEGRADATION OF CDC20 AND OTHER APC C:CDH1 TARGETED PROTEINS IN LATE MITOSIS EARLY G1	1.80361	0.0273748
REACTOME	DEGRADATION OF AXIN	1.79721	0.0282882	REGULATION OF MITOTIC CYCLE
REACTOME	SWITCHING OF ORIGINS TO A POST REPLICATIVE STATE	1.79415	0.0287043
REACTOME	ACTIVATION OF APC C AND APC C:CDC20 MEDIATED DEGRADATION OF MITOTIC PROTEINS	1.79356	0.028269
REACTOME	METABOLISM OF AMINO ACIDS AND DERIVATIVES	1.79031	0.0286842	TRANSLATION
REACTOME	CRISTAE FORMATION	1.77988	0.0307698	OXIDATIVE PHOSPHORYLATION
REACTOME	MITOCHONDRIAL PROTEIN IMPORT	1.76882	0.0336066	OXIDATIVE PHOSPHORYLATION
REACTOME	REGULATION OF RUNX2 EXPRESSION AND ACTIVITY	1.76764	0.0332759	REGULATION OF MITOTIC CYCLE
REACTOME	DNA REPLICATION	1.75533	0.036519	REGULATION OF MITOTIC CYCLE
REACTOME	MRNA SPLICING	1.74955	0.0375998	NOT ASSIGNED
REACTOME	REGULATION OF RUNX3 EXPRESSION AND ACTIVITY	1.74183	0.0397236	REGULATION OF MITOTIC CYCLE
REACTOME	CYCLIN A:CDK2 ASSOCIATED EVENTS AT S PHASE ENTRY	1.73567	0.0416262	REGULATION OF MITOTIC CYCLE
REACTOME	DEGRADATION OF BETA CATENIN BY THE DESTRUCTION COMPLEX	1.73355	0.041743	REGULATION OF MITOTIC CYCLE
HALLMARKS	OXIDATIVE PHOSPHORYLATION	1.70249	0.0380909	OXIDATIVE PHOSPHORYLATION

## Sheet: HG TE
Supplementary Table 2: Gene Set Enrichment Analysis (GSEA) of gene expression dataset of the Trophectoderm (TE) of embryos developped with High Glucose (HG) versus Control (CNTRL)
DATABASE	NAME	NES	FDR q-val	SUMER CLUSTER
REACTOME	ORC1 REMOVAL FROM CHROMATIN	2.20642	0.00302951
REACTOME	SWITCHING OF ORIGINS TO A POST REPLICATIVE STATE	2.19629	0.00151476
REACTOME	DNA REPLICATION PRE INITIATION	2.17164	0.00156476
REACTOME	ASSEMBLY OF THE PRE REPLICATIVE COMPLEX	2.17081	0.00117357
REACTOME	DNA REPLICATION	2.11	0.00317701
REACTOME	ACTIVATION OF APC C AND APC C:CDC20 MEDIATED DEGRADATION OF MITOTIC PROTEINS	2.08701	0.00451762	REGULATION OF CELL CYCLE
REACTOME	REGULATION OF MITOTIC CELL CYCLE	2.08293	0.00433208
REACTOME	HEDGEHOG LIGAND BIOGENESIS	2.03971	0.00935958	REGULATION OF CELL CYCLE
REACTOME	CDK MEDIATED PHOSPHORYLATION AND REMOVAL OF CDC6	2.03225	0.00904665
KEGG	PROTEASOME	2.02803	0.0123623	REGULATION OF CELL CYCLE
REACTOME	MITOTIC G1 G1 S PHASES	2.01937	0.00923659	APOPTOSIS
REACTOME	CROSS PRESENTATION OF SOLUBLE EXOGENOUS ANTIGENS ENDOSOMES	2.01901	0.0083969	REGULATION OF CELL CYCLE
REACTOME	ACTIVATION OF NF KAPPAB IN B CELLS	2.01381	0.00795787
HALLMARK	MYC TARGETS V1	2.0088	0.00182609	APOPTOSIS
REACTOME	DEFECTIVE CFTR CAUSES CYSTIC FIBROSIS	2.00648	0.00782388
REACTOME	REGULATION OF PTEN STABILITY AND ACTIVITY	2.00295	0.00783119
REACTOME	NEGATIVE REGULATION OF NOTCH4 SIGNALING	2.00223	0.007417	REGULATION OF CELL CYCLE
REACTOME	G2 M CHECKPOINTS	2.00032	0.00734423
REACTOME	ACTIVATION OF ATR IN RESPONSE TO REPLICATION STRESS	1.99624	0.00764122
REACTOME	VIF MEDIATED DEGRADATION OF APOBEC3G	1.98862	0.00807901
REACTOME	DOWNSTREAM TCR SIGNALING	1.98656	0.0076538
REACTOME	APC C:CDH1 MEDIATED DEGRADATION OF CDC20 AND OTHER APC C:CDH1 TARGETED PROTEINS IN LATE MITOSIS EARLY G1	1.96961	0.0092727
REACTOME	METABOLISM OF POLYAMINES	1.96049	0.0101873	REGULATION OF CELL CYCLE
REACTOME	SCF SKP2 MEDIATED DEGRADATION OF P27 P21	1.95916	0.00972427
REACTOME	MAPK6 MAPK4 SIGNALING	1.94709	0.0112299	REGULATION OF CELL CYCLE
REACTOME	TP53 REGULATES METABOLIC GENES	1.93676	0.0120227
REACTOME	REGULATION OF RUNX3 EXPRESSION AND ACTIVITY	1.93173	0.0123002	REGULATION OF CELL CYCLE
REACTOME	PCP CE PATHWAY	1.92887	0.0123795
REACTOME	DEGRADATION OF AXIN	1.92867	0.0119814
REACTOME	DEGRADATION OF DVL	1.92465	0.0121776	REGULATION OF CELL CYCLE
REACTOME	DECTIN 1 MEDIATED NONCANONICAL NF KB SIGNALING	1.91716	0.0129058	REGULATION OF CELL CYCLE
REACTOME	GENE AND PROTEIN EXPRESSION BY JAK STAT SIGNALING AFTER INTERLEUKIN 12 STIMULATION	1.91483	0.0126296	NOT ASSIGNED
REACTOME	AUF1 HNRNP D0 BINDS AND DESTABILIZES MRNA	1.90832	0.0131505	REGULATION OF CELL CYCLE
REACTOME	THE ROLE OF GTSE1 IN G2 M PROGRESSION AFTER G2 CHECKPOINT	1.90407	0.0132429	REGULATION OF CELL CYCLE
REACTOME	HOST INTERACTIONS OF HIV FACTORS	1.89933	0.0134238	REGULATION OF CELL CYCLE
REACTOME	TCR SIGNALING	1.89734	0.0134436	REGULATION OF CELL CYCLE
HALLMARK	PROTEIN SECRETION	1.89042	0.00442351	NOT ASSIGNED
REACTOME	TRANSCRIPTIONAL REGULATION BY TP53	1.88687	0.0149619
REACTOME	S PHASE	1.88462	0.0147226	APOPTOSIS
REACTOME	CYTOSOLIC TRNA AMINOACYLATION	1.87918	0.0153642
REACTOME	TRANSCRIPTIONAL ACTIVITY OF SMAD2 SMAD3:SMAD4 HETEROTRIMER	1.87648	0.0151216
REACTOME	MTOR SIGNALLING	1.86929	0.0161027	MTOR SIGNALING
REACTOME	FBXL7 DOWN REGULATES AURKA DURING MITOTIC ENTRY AND IN EARLY MITOSIS	1.83725	0.0226825	REGULATION OF CELL CYCLE
REACTOME	DOWNSTREAM SIGNALING EVENTS OF B CELL RECEPTOR BCR	1.83368	0.0229831	REGULATION OF CELL CYCLE
REACTOME	MISCELLANEOUS TRANSPORT AND BINDING EVENTS	1.8288	0.0241746	NOT ASSIGNED
REACTOME	REGULATION OF RUNX2 EXPRESSION AND ACTIVITY	1.82528	0.0246465	REGULATION OF CELL CYCLE
REACTOME	SIGNALING BY TGF BETA FAMILY MEMBERS	1.82441	0.0243041	APOPTOSIS
REACTOME	ACTIVATION OF THE PRE REPLICATIVE COMPLEX	1.82204	0.024577
REACTOME	DEGRADATION OF BETA CATENIN BY THE DESTRUCTION COMPLEX	1.81028	0.027417	REGULATION OF CELL CYCLE
REACTOME	STABILIZATION OF P53	1.80905	0.0272041
REACTOME	FCERI MEDIATED NF KB ACTIVATION	1.80557	0.0276898	REGULATION OF CELL CYCLE
REACTOME	TRANSLATION	1.79486	0.0305679	MTOR SIGNALING
REACTOME	BETA CATENIN INDEPENDENT WNT SIGNALING	1.78581	0.0327144	REGULATION OF CELL CYCLE
REACTOME	DOWNREGULATION OF SMAD2 3:SMAD4 TRANSCRIPTIONAL ACTIVITY	1.78019	0.033897
REACTOME	MTORC1 MEDIATED SIGNALLING	1.77961	0.0333947
REACTOME	CELLULAR RESPONSE TO HYPOXIA	1.77346	0.0348378	REGULATION OF CELL CYCLE
REACTOME	CELL CYCLE CHECKPOINTS	1.77279	0.0343689	APOPTOSIS
REACTOME	ENERGY DEPENDENT REGULATION OF MTOR BY LKB1 AMPK	1.77011	0.0346383
REACTOME	ASYMMETRIC LOCALIZATION OF PCP PROTEINS	1.76778	0.0347559
REACTOME	REGULATION OF APOPTOSIS	1.76668	0.0345377	REGULATION OF CELL CYCLE
REACTOME	G1 S DNA DAMAGE CHECKPOINTS	1.74946	0.0401737
HALLMARK	P53 PATHWAY	1.74694	0.0125055	APOPTOSIS
REACTOME	PTEN REGULATION	1.74607	0.0409124	REGULATION OF CELL CYCLE
REACTOME	GAP JUNCTION TRAFFICKING AND REGULATION	1.74454	0.0410169	NOT ASSIGNED
REACTOME	MITOTIC METAPHASE AND ANAPHASE	1.74046	0.0419922	APOPTOSIS
REACTOME	ABC FAMILY PROTEINS MEDIATED TRANSPORT	1.73864	0.0419997	REGULATION OF CELL CYCLE
REACTOME	SIGNALING BY TGF BETA RECEPTOR COMPLEX	1.73486	0.0428467
REACTOME	RRNA PROCESSING IN THE NUCLEUS AND CYTOSOL	1.73188	0.0434806	MTOR SIGNALING
REACTOME	EUKARYOTIC TRANSLATION INITIATION	1.73162	0.0428602
HALLMARK	APOPTOSIS	1.72525	0.0121234	APOPTOSIS
HALLMARK	MTORC1 SIGNALING	1.68296	0.0141143	NOT ASSIGNED
HALLMARK	TGF BETA SIGNALING	1.64143	0.0206369	APOPTOSIS
HALLMARK	PI3K AKT MTOR SIGNALING	1.6102	0.0285998	MTOR SIGNALING
HALLMARK	E2F TARGETS	1.56915	0.0377853	APOPTOSIS
HALLMARK	HEME METABOLISM	1.53903	0.04719	NOT ASSIGNED
HALLMARK	TNFA SIGNALING VIA NFKB	1.52125	0.049315	APOPTOSIS
REACTOME	CHOLESTEROL BIOSYNTHESIS	-2.01307	0.0188045	NOT ASSIGNED
REACTOME	ACTIVATION OF GENE EXPRESSION BY SREBF SREBP	-2.01511	0.0367944	NOT ASSIGNED

## Sheet: HGI ICM
Supplementary Table 2: Gene Set Enrichment Analysis (GSEA) of gene expression dataset of the Inner Cell Mass (ICM) of embryos developped with High Glucose and High Insulin (HGI) versus Control (CNTRL)
DATABASE	NAME	NES	FDR q-val	SUMER CLUSTER
KEGG	RIBOSOME	2.85269	0
REACTOME	NONSENSE MEDIATED DECAY NMD INDEPENDENT OF THE EXON JUNCTION COMPLEX EJC	2.75528	0
REACTOME	SELENOAMINO ACID METABOLISM	2.75307	0
REACTOME	EUKARYOTIC TRANSLATION INITIATION	2.65545	0
REACTOME	NONSENSE MEDIATED DECAY NMD	2.61647	0
GO BP	ESTABLISHMENT OF PROTEIN LOCALIZATION TO ENDOPLASMIC RETICULUM	2.60451	0
REACTOME	RESPIRATORY ELECTRON TRANSPORT ATP SYNTHESIS BY CHEMIOSMOTIC COUPLING AND HEAT PRODUCTION BY UNCOUPLING PROTEINS	2.58031	0
GO BP	OXIDATIVE PHOSPHORYLATION	2.55477	0	OXIDATIVE PHOSPHORYLATION
REACTOME	RESPIRATORY ELECTRON TRANSPORT	2.53012	0
REACTOME	SRP DEPENDENT COTRANSLATIONAL PROTEIN TARGETING TO MEMBRANE	2.50201	0
REACTOME	REGULATION OF EXPRESSION OF SLITS AND ROBOS	2.48162	0
REACTOME	INFLUENZA INFECTION	2.47339	0
GO BP	COTRANSLATIONAL PROTEIN TARGETING TO MEMBRANE	2.441	0
REACTOME	TRANSLATION	2.43597	0	TRANSLATION
GO BP	ATP SYNTHESIS COUPLED ELECTRON TRANSPORT	2.40461	0
GO BP	NUCLEAR TRANSCRIBED MRNA CATABOLIC PROCESS NONSENSE MEDIATED DECAY	2.38261	0
GO BP	PROTEIN LOCALIZATION TO ENDOPLASMIC RETICULUM	2.37844	0	TRANSLATION
KEGG	PARKINSONS DISEASE	2.35428	0	OXIDATIVE PHOSPHORYLATION
GO BP	TRANSLATIONAL INITIATION	2.32897	0.000163733	TRANSLATION
GO BP	RESPIRATORY ELECTRON TRANSPORT CHAIN	2.32372	0.000285384
REACTOME	ACTIVATION OF THE MRNA UPON BINDING OF THE CAP BINDING COMPLEX AND EIFS AND SUBSEQUENT BINDING TO 43S	2.31645	0.000124579
GO BP	MITOCHONDRIAL TRANSLATIONAL TERMINATION	2.30422	0.000383291
GO BP	MITOCHONDRIAL ELECTRON TRANSPORT NADH TO UBIQUINONE	2.28614	0.00057396
REACTOME	SIGNALING BY ROBO RECEPTORS	2.27658	0.000114198	TRANSLATION
KEGG	OXIDATIVE PHOSPHORYLATION	2.25933	0	OXIDATIVE PHOSPHORYLATION
GO BP	MITOCHONDRIAL RESPIRATORY CHAIN COMPLEX ASSEMBLY	2.25662	0.000729752	OXIDATIVE PHOSPHORYLATION
REACTOME	MITOCHONDRIAL TRANSLATION	2.25217	0.000105413
GO BP	REGULATION OF MYELOID LEUKOCYTE DIFFERENTIATION	2.18554	0.00163396	NOT ASSIGNED
REACTOME	DOWNSTREAM SIGNALING EVENTS OF B CELL RECEPTOR BCR	2.18059	0.000875772
GO BP	ELECTRON TRANSPORT CHAIN	2.17286	0.00185929	OXIDATIVE PHOSPHORYLATION
REACTOME	INFECTIOUS DISEASE	2.15306	0.0010901	TRANSLATION
REACTOME	RRNA PROCESSING IN THE NUCLEUS AND CYTOSOL	2.14823	0.00102197
REACTOME	COMPLEX I BIOGENESIS	2.14714	0.000961851
GO BP	TRANSLATIONAL TERMINATION	2.13454	0.00288476
REACTOME	ACTIVATION OF NF KAPPAB IN B CELLS	2.13248	0.000984546
GO BP	PROTEIN TARGETING TO MEMBRANE	2.12339	0.00331293	TRANSLATION
REACTOME	FCERI MEDIATED NF KB ACTIVATION	2.11001	0.00136521
GO BP	TRANSLATIONAL ELONGATION	2.08437	0.00607019	TRANSLATION
REACTOME	RRNA PROCESSING	2.07175	0.00212294	TRANSLATION
REACTOME	THE CITRIC ACID TCA CYCLE AND RESPIRATORY ELECTRON TRANSPORT	2.06513	0.00208495	OXIDATIVE PHOSPHORYLATION
GO BP	NADH DEHYDROGENASE COMPLEX ASSEMBLY	2.05517	0.00952994
GO BP	NEGATIVE REGULATION OF MYELOID LEUKOCYTE DIFFERENTIATION	2.05047	0.00977593
GO BP	VIRAL GENE EXPRESSION	2.04881	0.00968596	TRANSLATION
GO BP	NUCLEAR TRANSCRIBED MRNA CATABOLIC PROCESS	2.02775	0.0129645	TRANSLATION
HALLMARK	MYC TARGETS V1	2.01856	0.00152174	NOT ASSIGNED
HALLMARK	OXIDATIVE PHOSPHORYLATION	2.01687	0.00076087	OXIDATIVE PHOSPHORYLATION
REACTOME	METABOLISM OF AMINO ACIDS AND DERIVATIVES	2.00471	0.0039996	TRANSLATION
REACTOME	DECTIN 1 MEDIATED NONCANONICAL NF KB SIGNALING	1.98254	0.00544767
REACTOME	VIF MEDIATED DEGRADATION OF APOBEC3G	1.97932	0.00550742
GO BP	TYPE 2 IMMUNE RESPONSE	1.9728	0.0264836	NOT ASSIGNED
REACTOME	SIGNALING BY THE B CELL RECEPTOR BCR	1.9647	0.00650204	NOT ASSIGNED
KEGG	HUNTINGTONS DISEASE	1.95905	0.0081687	OXIDATIVE PHOSPHORYLATION
GO BP	MYD88 INDEPENDENT TOLL LIKE RECEPTOR SIGNALING PATHWAY	1.94858	0.035394
GO BP	CYTOKINE METABOLIC PROCESS	1.94484	0.0351676	NOT ASSIGNED
REACTOME	NEGATIVE REGULATION OF NOTCH4 SIGNALING	1.94274	0.00838667
GO BP	REGULATION OF OSTEOCLAST DIFFERENTIATION	1.94104	0.0349151
GO BP	NEGATIVE REGULATION OF LEUKOCYTE DIFFERENTIATION	1.93606	0.0357012	NOT ASSIGNED
KEGG	ALZHEIMERS DISEASE	1.93132	0.00968093	OXIDATIVE PHOSPHORYLATION
REACTOME	DOWNSTREAM TCR SIGNALING	1.92961	0.0102094	NOT ASSIGNED
GO BP	PROTEASOMAL UBIQUITIN INDEPENDENT PROTEIN CATABOLIC PROCESS	1.92876	0.0371725
GO BP	NEGATIVE REGULATION OF RNA SPLICING	1.921	0.0399999	NOT ASSIGNED
GO BP	POSITIVE REGULATION OF CHEMOKINE PRODUCTION	1.91621	0.040421	NOT ASSIGNED
REACTOME	RUNX1 REGULATES TRANSCRIPTION OF GENES INVOLVED IN DIFFERENTIATION OF HSCS	1.90386	0.0134862	NOT ASSIGNED
REACTOME	CDK MEDIATED PHOSPHORYLATION AND REMOVAL OF CDC6	1.90345	0.0131642
REACTOME	NUCLEAR EVENTS KINASE AND TRANSCRIPTION FACTOR ACTIVATION	1.90195	0.0130347	NOT ASSIGNED
REACTOME	HEDGEHOG LIGAND BIOGENESIS	1.88192	0.0159414
REACTOME	CROSS PRESENTATION OF SOLUBLE EXOGENOUS ANTIGENS ENDOSOMES	1.87943	0.0157803
REACTOME	MITOCHONDRIAL PROTEIN IMPORT	1.87824	0.0154715	OXIDATIVE PHOSPHORYLATION
REACTOME	SCF SKP2 MEDIATED DEGRADATION OF P27 P21	1.86432	0.0177699
KEGG	PROTEASOME	1.86075	0.022141
REACTOME	TNFR2 NON CANONICAL NF KB PATHWAY	1.83652	0.0228621	NOT ASSIGNED
REACTOME	DEFECTIVE CFTR CAUSES CYSTIC FIBROSIS	1.82945	0.0240222
REACTOME	KERATINIZATION	1.82729	0.0240514	NOT ASSIGNED
REACTOME	DNA REPLICATION PRE INITIATION	1.82521	0.0238194
REACTOME	MITOCHONDRIAL FATTY ACID BETA OXIDATION	1.82476	0.0233112	NOT ASSIGNED
REACTOME	UCH PROTEINASES	1.81817	0.0242127	NOT ASSIGNED
REACTOME	DEGRADATION OF DVL	1.81794	0.0237531
REACTOME	AUF1 HNRNP D0 BINDS AND DESTABILIZES MRNA	1.81744	0.0233492
REACTOME	REGULATION OF MRNA STABILITY BY PROTEINS THAT BIND AU RICH ELEMENTS	1.81675	0.0230324
REACTOME	CLEC7A DECTIN 1 SIGNALING	1.81439	0.0233213
REACTOME	ASSEMBLY OF THE PRE REPLICATIVE COMPLEX	1.79414	0.0282321
REACTOME	CRISTAE FORMATION	1.7937	0.0277077
REACTOME	ORC1 REMOVAL FROM CHROMATIN	1.7934	0.0272339
REACTOME	REGULATION OF RUNX2 EXPRESSION AND ACTIVITY	1.78668	0.0284078	NOT ASSIGNED
REACTOME	C TYPE LECTIN RECEPTORS CLRS	1.78494	0.0282148	NOT ASSIGNED
REACTOME	CELLULAR RESPONSE TO HYPOXIA	1.78451	0.0278685	NOT ASSIGNED
REACTOME	FORMATION OF THE CORNIFIED ENVELOPE	1.77962	0.0285736
REACTOME	SWITCHING OF ORIGINS TO A POST REPLICATIVE STATE	1.77309	0.02969
REACTOME	REGULATION OF RUNX3 EXPRESSION AND ACTIVITY	1.77269	0.0292591
KEGG	CARDIAC MUSCLE CONTRACTION	1.77088	0.0444044	OXIDATIVE PHOSPHORYLATION
REACTOME	ACTIVATION OF APC C AND APC C:CDC20 MEDIATED DEGRADATION OF MITOTIC PROTEINS	1.75674	0.0342113
REACTOME	REGULATION OF RAS BY GAPS	1.7469	0.0371638	NOT ASSIGNED
REACTOME	TRANSLESION SYNTHESIS BY POLH	1.74438	0.0375343
REACTOME	MRNA SPLICING	1.74337	0.0372877	NOT ASSIGNED
REACTOME	G1 S DNA DAMAGE CHECKPOINTS	1.7386	0.0385254
REACTOME	DNA REPLICATION	1.73659	0.0385557	NOT ASSIGNED
REACTOME	FBXL7 DOWN REGULATES AURKA DURING MITOTIC ENTRY AND IN EARLY MITOSIS	1.73274	0.0389963
REACTOME	REGULATION OF APOPTOSIS	1.72896	0.0397578
HALLMARK	EPITHELIAL MESENCHYMAL TRANSITION	1.7287	0.0201897	NOT ASSIGNED
HALLMARK	REACTIVE OXYGEN SPECIES PATHWAY	1.72578	0.0165283	OXIDATIVE PHOSPHORYLATION
REACTOME	CYCLIN A:CDK2 ASSOCIATED EVENTS AT S PHASE ENTRY	1.7222	0.0420597	NOT ASSIGNED
REACTOME	STABILIZATION OF P53	1.71393	0.0451131
REACTOME	NEGATIVE REGULATION OF MAPK PATHWAY	1.70484	0.0481788	NOT ASSIGNED
REACTOME	ABC TRANSPORTER DISORDERS	1.70011	0.0493118	NOT ASSIGNED
REACTOME	MRNA CAPPING	1.69949	0.0488791
HALLMARK	TNFA SIGNALING VIA NFKB	1.69883	0.0157099	NOT ASSIGNED
REACTOME	CHOLESTEROL BIOSYNTHESIS	-2.13092	0.00772982	NOT ASSIGNED

## Sheet: HGI TE
	Supplementary Table 2: Gene Set Enrichment Analysis (GSEA) of gene expression dataset of the Trophectoderm (TE) of embryos developped with High Glucose and High Insulin (HGI) versus Control (CNTRL)
DATABASE	NAME	NES	FDR q-val	SUMER CLUSTER
REACTOME	REGULATION OF EXPRESSION OF SLITS AND ROBOS	2.61428	0
REACTOME	EUKARYOTIC TRANSLATION INITIATION	2.55038	0
REACTOME	SELENOAMINO ACID METABOLISM	2.52788	0	TRANSLATION
KEGG	RIBOSOME	2.52558	0
REACTOME	SIGNALING BY ROBO RECEPTORS	2.50771	0
REACTOME	NONSENSE MEDIATED DECAY NMD INDEPENDENT OF THE EXON JUNCTION COMPLEX EJC	2.48884	0
REACTOME	INFLUENZA INFECTION	2.4516	0
REACTOME	RRNA PROCESSING IN THE NUCLEUS AND CYTOSOL	2.4509	0
REACTOME	RRNA PROCESSING	2.40985	0	TRANSLATION
REACTOME	NONSENSE MEDIATED DECAY NMD	2.40253	0.000185077	TRANSLATION
HALLMARK	MYC TARGETS V1	2.3008	0	REGULATION OF CELL CYCLE
REACTOME	REGULATION OF MRNA STABILITY BY PROTEINS THAT BIND AU RICH ELEMENTS	2.26277	0.000650409	NOT ASSIGNED
REACTOME	ORC1 REMOVAL FROM CHROMATIN	2.25499	0.000591281
REACTOME	METABOLISM OF POLYAMINES	2.24599	0.000542007
REACTOME	SWITCHING OF ORIGINS TO A POST REPLICATIVE STATE	2.24288	0.000500315
REACTOME	REGULATION OF RUNX2 EXPRESSION AND ACTIVITY	2.24059	0.000464578
REACTOME	DNA REPLICATION	2.23784	0.000433606
REACTOME	DNA REPLICATION PRE INITIATION	2.22834	0.000406506
REACTOME	REGULATION OF MITOTIC CELL CYCLE	2.22415	0.000382593
REACTOME	AUF1 HNRNP D0 BINDS AND DESTABILIZES MRNA	2.22345	0.000361338
GO BP	COTRANSLATIONAL PROTEIN TARGETING TO MEMBRANE	2.2232	0.013223
REACTOME	ACTIVATION OF APC C AND APC C:CDC20 MEDIATED DEGRADATION OF MITOTIC PROTEINS	2.19679	0.000522691
REACTOME	ASSEMBLY OF THE PRE REPLICATIVE COMPLEX	2.19546	0.000496557
REACTOME	APC C:CDH1 MEDIATED DEGRADATION OF CDC20 AND OTHER APC C:CDH1 TARGETED PROTEINS IN LATE MITOSIS EARLY G1	2.18897	0.000472911
REACTOME	CROSS PRESENTATION OF SOLUBLE EXOGENOUS ANTIGENS ENDOSOMES	2.18843	0.000524348
REACTOME	SRP DEPENDENT COTRANSLATIONAL PROTEIN TARGETING TO MEMBRANE	2.18587	0.00050155
REACTOME	ACTIVATION OF THE MRNA UPON BINDING OF THE CAP BINDING COMPLEX AND EIFS AND SUBSEQUENT BINDING TO 43S	2.17617	0.000480652
REACTOME	VIF MEDIATED DEGRADATION OF APOBEC3G	2.17517	0.000461426
KEGG	PROTEASOME	2.16964	0.00116811
REACTOME	DECTIN 1 MEDIATED NONCANONICAL NF KB SIGNALING	2.15641	0.000645934
GO BP	POSITIVE REGULATION OF MYELOID LEUKOCYTE DIFFERENTIATION	2.15532	0.0191019
REACTOME	CDK MEDIATED PHOSPHORYLATION AND REMOVAL OF CDC6	2.15518	0.000622011
REACTOME	DEGRADATION OF GLI1 BY THE PROTEASOME	2.1534	0.000663789
REACTOME	REGULATION OF APOPTOSIS	2.14126	0.000756149
REACTOME	HEDGEHOG LIGAND BIOGENESIS	2.12938	0.000954096
REACTOME	NEGATIVE REGULATION OF NOTCH4 SIGNALING	2.12891	0.000923318
REACTOME	DEGRADATION OF DVL	2.12191	0.0010032
REACTOME	THE ROLE OF GTSE1 IN G2 M PROGRESSION AFTER G2 CHECKPOINT	2.12187	0.0009728
GO BP	ESTABLISHMENT OF PROTEIN LOCALIZATION TO ENDOPLASMIC RETICULUM	2.11943	0.0230377	TRANSLATION
REACTOME	DEFECTIVE CFTR CAUSES CYSTIC FIBROSIS	2.10605	0.00113739
GO BP	REGULATION OF CELLULAR AMINO ACID METABOLIC PROCESS	2.09992	0.0220737	NOT ASSIGNED
REACTOME	TRANSLATION	2.09818	0.00119658	TRANSLATION
REACTOME	FBXL7 DOWN REGULATES AURKA DURING MITOTIC ENTRY AND IN EARLY MITOSIS	2.09346	0.00125799
REACTOME	INFECTIOUS DISEASE	2.07573	0.00154611	TRANSLATION
REACTOME	DOWNSTREAM TCR SIGNALING	2.06555	0.00163235
GO BP	NEGATIVE REGULATION OF SIGNAL TRANSDUCTION BY P53 CLASS MEDIATOR	2.05198	0.038894	NOT ASSIGNED
GO BP	REGULATION OF TRANSCRIPTION FROM RNA POLYMERASE II PROMOTER IN RESPONSE TO HYPOXIA	2.04128	0.0375807
REACTOME	ACTIVATION OF NF KAPPAB IN B CELLS	2.03952	0.00231694
REACTOME	RUNX1 REGULATES TRANSCRIPTION OF GENES INVOLVED IN DIFFERENTIATION OF HSCS	2.02809	0.00254584	NOT ASSIGNED
GO BP	ZYMOGEN ACTIVATION	2.02618	0.0387426	NOT ASSIGNED
GO BP	POSITIVE REGULATION OF MYELOID CELL DIFFERENTIATION	2.02605	0.0338998	NOT ASSIGNED
REACTOME	REGULATION OF RUNX3 EXPRESSION AND ACTIVITY	2.02266	0.00256358
REACTOME	HSP90 CHAPERONE CYCLE FOR STEROID HORMONE RECEPTORS SHR	2.02223	0.00250254
REACTOME	HOST INTERACTIONS OF HIV FACTORS	2.02012	0.00255974
GO BP	ANAPHASE PROMOTING COMPLEX DEPENDENT CATABOLIC PROCESS	2.01649	0.0350633
GO BP	POSITIVE REGULATION OF CYTOKINE BIOSYNTHETIC PROCESS	2.01599	0.031557	NOT ASSIGNED
REACTOME	CELLULAR RESPONSE TO HYPOXIA	1.99668	0.00329658
REACTOME	STABILIZATION OF P53	1.99176	0.00340805
REACTOME	SCF SKP2 MEDIATED DEGRADATION OF P27 P21	1.99171	0.00333397
GO BP	RESPONSE TO OSMOTIC STRESS	1.97984	0.0482593	NOT ASSIGNED
REACTOME	PREFOLDIN MEDIATED TRANSFER OF SUBSTRATE TO CCT TRIC	1.97288	0.00420969	NOT ASSIGNED
REACTOME	GAP JUNCTION TRAFFICKING AND REGULATION	1.93011	0.00741881	NOT ASSIGNED
REACTOME	RESPIRATORY ELECTRON TRANSPORT ATP SYNTHESIS BY CHEMIOSMOTIC COUPLING AND HEAT PRODUCTION BY UNCOUPLING PROTEINS	1.9177	0.00879397
REACTOME	TCR SIGNALING	1.91458	0.00881751	NOT ASSIGNED
REACTOME	G1 S DNA DAMAGE CHECKPOINTS	1.89557	0.010692
REACTOME	TRANSCRIPTIONAL REGULATION BY MECP2	1.8871	0.011606	NOT ASSIGNED
REACTOME	MAPK6 MAPK4 SIGNALING	1.874	0.0130467	NOT ASSIGNED
REACTOME	RRNA MODIFICATION IN THE NUCLEUS AND CYTOSOL	1.87062	0.0133599
REACTOME	DEGRADATION OF AXIN	1.8612	0.0145885
REACTOME	SIGNALING BY THE B CELL RECEPTOR BCR	1.8609	0.0143279	NOT ASSIGNED
REACTOME	MICRORNA MIRNA BIOGENESIS	1.8459	0.017198
REACTOME	HEDGEHOG ON STATE	1.8455	0.016987	NOT ASSIGNED
REACTOME	ASYMMETRIC LOCALIZATION OF PCP PROTEINS	1.84205	0.0172367
REACTOME	S PHASE	1.84058	0.0171396	REGULATION OF CELL CYCLE
REACTOME	HEDGEHOG OFF STATE	1.84046	0.0169127	NOT ASSIGNED
REACTOME	SIGNALING BY NOTCH4	1.8328	0.0178415	NOT ASSIGNED
REACTOME	INTERLEUKIN 12 FAMILY SIGNALING	1.82306	0.018974	NOT ASSIGNED
REACTOME	RESPIRATORY ELECTRON TRANSPORT	1.82026	0.0191393
REACTOME	COOPERATION OF PREFOLDIN AND TRIC CCT IN ACTIN AND TUBULIN FOLDING	1.82008	0.018919
REACTOME	DOWNSTREAM SIGNALING EVENTS OF B CELL RECEPTOR BCR	1.80594	0.0219523
REACTOME	G2 M CHECKPOINTS	1.8003	0.0228635	REGULATION OF CELL CYCLE
REACTOME	DEGRADATION OF BETA CATENIN BY THE DESTRUCTION COMPLEX	1.79625	0.0237495	NOT ASSIGNED
HALLMARK	REACTIVE OXYGEN SPECIES PATHWAY	1.79318	0.0138892	OXIDATIVE PHOSPHORYLATION
REACTOME	FC EPSILON RECEPTOR FCERI SIGNALING	1.78099	0.026934	NOT ASSIGNED
REACTOME	ANTIGEN PROCESSING CROSS PRESENTATION	1.78085	0.0265739	NOT ASSIGNED
REACTOME	MITOTIC METAPHASE AND ANAPHASE	1.7799	0.0264123	REGULATION OF CELL CYCLE
REACTOME	MITOTIC G1 G1 S PHASES	1.77854	0.0263197	REGULATION OF CELL CYCLE
REACTOME	HIV INFECTION	1.75612	0.0323435
REACTOME	ABC FAMILY PROTEINS MEDIATED TRANSPORT	1.75379	0.0327345	NOT ASSIGNED
REACTOME	AXON GUIDANCE	1.75236	0.0326117	TRANSLATION
REACTOME	TRANSCRIPTIONAL REGULATION BY RUNX2	1.75131	0.0324891	NOT ASSIGNED
REACTOME	PCP CE PATHWAY	1.75007	0.0323899	NOT ASSIGNED
REACTOME	THE CITRIC ACID TCA CYCLE AND RESPIRATORY ELECTRON TRANSPORT	1.74674	0.0329953	OXIDATIVE PHOSPHORYLATION
REACTOME	GENE AND PROTEIN EXPRESSION BY JAK STAT SIGNALING AFTER INTERLEUKIN 12 STIMULATION	1.74321	0.0334562
REACTOME	ABC TRANSPORTER DISORDERS	1.74234	0.0331653
REACTOME	INTRACELLULAR SIGNALING BY SECOND MESSENGERS	1.73526	0.0350189	NOT ASSIGNED
REACTOME	INTERLEUKIN 3 INTERLEUKIN 5 AND GM CSF SIGNALING	1.73472	0.034814	NOT ASSIGNED
HALLMARK	TNFA SIGNALING VIA NFKB	1.72737	0.0187535	NOT ASSIGNED
REACTOME	REGULATION OF PTEN STABILITY AND ACTIVITY	1.72451	0.0376883
REACTOME	SYNDECAN INTERACTIONS	1.72048	0.0386996	NOT ASSIGNED
REACTOME	CELLULAR RESPONSES TO STRESS	1.71487	0.0401471	REGULATION OF CELL CYCLE
REACTOME	FCGAMMA RECEPTOR FCGR DEPENDENT PHACYTOSIS	1.70561	0.0432235	NOT ASSIGNED
REACTOME	SIGNALING BY FGFR IN DISEASE	1.70106	0.0444377	NOT ASSIGNED
HALLMARK	TGF BETA SIGNALING	1.66752	0.0278394	NOT ASSIGNED
HALLMARK	KRAS SIGNALING UP	1.65839	0.0247224	NOT ASSIGNED
HALLMARK	ALLOGRAFT REJECTION	1.64861	0.021831	NOT ASSIGNED
HALLMARK	P53 PATHWAY	1.57031	0.0382712	NOT ASSIGNED
HALLMARK	OXIDATIVE PHOSPHORYLATION	1.54169	0.0405863	OXIDATIVE PHOSPHORYLATION
