# Supplementary material for: Identification of the Inner Cell Mass and the Trophectoderm Responses after an In Vitro Exposure to Glucose and Insulin during the Preimplantation Period in the Rabbit Embryo
Source: Cells. 2022 Nov 25;11(23):3766. doi: 10.3390/cells11233766 (PMC9736044; doi:10.3390/cells11233766)
Supplement: Supplementary file 1 [file cells-11-03766-s001.zip › Supplementary Table S3.xlsx]

## Sheet: HI ICM vs HI TE
HI ICM VS CNTRL ICM EXCLUSIVE GENE SETS	HI TE VS CNTRL TE EXCLUSIVE GENE SETS	SHARED GENE SETS
HALLMARKS ANGIOGENESIS	HALLMARKS PROTEIN SECRETION	HALLMARKS OXIDATIVE PHOSPHORYLATION
HALLMARKS CHOLESTEROL HOMEOSTASIS	HALLMARKS BILE ACID METABOLISM	HALLMARKS MITOTIC SPINDLE
HALLMARKS MYOGENESIS	HALLMARKS WNT BETA CATENIN SIGNALING	HALLMARKS APICAL JUNCTION
HALLMARKS ESTROGEN RESPONSE EARLY	HALLMARKS UV RESPONSE DN	KEGG RIBOSOME
GO BP ESTABLISHMENT OF PROTEIN LOCALIZATION TO ENDOPLASMIC RETICULUM	HALLMARKS HEDGEHOG SIGNALING	KEGG PARKINSONS DISEASE
GO BP MITOCHONDRIAL RESPIRATORY CHAIN COMPLEX ASSEMBLY	HALLMARKS NOTCH SIGNALING	KEGG OXIDATIVE PHOSPHORYLATION
GO BP COTRANSLATIONAL PROTEIN TARGETING TO MEMBRANE	KEGG PROTEASOME	GO BP ATP SYNTHESIS COUPLED ELECTRON TRANSPORT
GO BP PROTEIN LOCALIZATION TO ENDOPLASMIC RETICULUM	KEGG ALZHEIMERS DISEASE	GO BP MITOCHONDRIAL TRANSLATIONAL TERMINATION
GO BP CYTOCHROME COMPLEX ASSEMBLY	REACTOME REGULATION OF MITOTIC CELL CYCLE	GO BP OXIDATIVE PHOSPHORYLATION
GO BP TRANSLATIONAL ELONGATION	REACTOME DEFECTIVE CFTR CAUSES CYSTIC FIBROSIS	GO BP TRANSLATIONAL TERMINATION
GO BP DETECTION OF ABIOTIC STIMULUS	REACTOME CDK MEDIATED PHOSPHORYLATION AND REMOVAL OF CDC6	GO BP MITOCHONDRIAL ELECTRON TRANSPORT NADH TO UBIQUINONE
GO BP MITOCHONDRIAL TRANSLATION	REACTOME APC C:CDH1 MEDIATED DEGRADATION OF CDC20 AND OTHER APC C:CDH1 TARGETED PROTEINS IN LATE MITOSIS EARLY G1	GO BP NADH DEHYDROGENASE COMPLEX ASSEMBLY
GO BP PHOSPHATIDYLINOSITOL PHOSPHORYLATION	REACTOME ACTIVATION OF APC C AND APC C:CDC20 MEDIATED DEGRADATION OF MITOTIC PROTEINS	REACTOME SELENOAMINO ACID METABOLISM
GO BP LIPID PHOSPHORYLATION	REACTOME SWITCHING OF ORIGINS TO A POST REPLICATIVE STATE	REACTOME RESPIRATORY ELECTRON TRANSPORT ATP SYNTHESIS BY CHEMIOSMOTIC COUPLING AND HEAT PRODUCTION BY UNCOUPLING PROTEINS
GO BP PLATELET DERIVED GROWTH FACTOR RECEPTOR SIGNALING PATHWAY	REACTOME SCF SKP2 MEDIATED DEGRADATION OF P27 P21	REACTOME TRANSLATION
REACTOME NONSENSE MEDIATED DECAY NMD INDEPENDENT OF THE EXON JUNCTION COMPLEX EJC	REACTOME CROSS PRESENTATION OF SOLUBLE EXOGENOUS ANTIGENS ENDOSOMES	REACTOME MITOCHONDRIAL TRANSLATION
REACTOME SRP DEPENDENT COTRANSLATIONAL PROTEIN TARGETING TO MEMBRANE	REACTOME NEGATIVE REGULATION OF NOTCH4 SIGNALING	REACTOME THE CITRIC ACID TCA CYCLE AND RESPIRATORY ELECTRON TRANSPORT
REACTOME REGULATION OF EXPRESSION OF SLITS AND ROBOS	REACTOME STABILIZATION OF P53	REACTOME RESPIRATORY ELECTRON TRANSPORT
REACTOME EUKARYOTIC TRANSLATION INITIATION	REACTOME FBXL7 DOWN REGULATES AURKA DURING MITOTIC ENTRY AND IN EARLY MITOSIS	REACTOME COMPLEX I BIOGENESIS
REACTOME NONSENSE MEDIATED DECAY NMD	REACTOME VIF MEDIATED DEGRADATION OF APOBEC3G	REACTOME NUCLEOBASE CATABOLISM
REACTOME MET ACTIVATES PTK2 SIGNALING	REACTOME DEGRADATION OF AXIN	REACTOME HEDGEHOG LIGAND BIOGENESIS
REACTOME SIGNALING BY ROBO RECEPTORS	REACTOME METABOLISM OF POLYAMINES	REACTOME MITOCHONDRIAL FATTY ACID BETA OXIDATION
REACTOME PROCESSING OF SMDT1	REACTOME DEGRADATION OF DVL
	REACTOME ORC1 REMOVAL FROM CHROMATIN
	REACTOME CRISTAE FORMATION
	REACTOME DECTIN 1 MEDIATED NONCANONICAL NF KB SIGNALING
	REACTOME FCERI MEDIATED NF KB ACTIVATION
	REACTOME PYRUVATE METABOLISM AND CITRIC ACID TCA CYCLE
	REACTOME ASYMMETRIC LOCALIZATION OF PCP PROTEINS
	REACTOME REGULATION OF RUNX3 EXPRESSION AND ACTIVITY
	REACTOME REGULATION OF RAS BY GAPS
	REACTOME ABC TRANSPORTER DISORDERS
	REACTOME DOWNSTREAM TCR SIGNALING
	REACTOME METABOLISM OF AMINO ACIDS AND DERIVATIVES
	REACTOME DNA REPLICATION
	REACTOME MITOCHONDRIAL CALCIUM ION TRANSPORT
	REACTOME HOST INTERACTIONS OF HIV FACTORS
	REACTOME ROS AND RNS PRODUCTION IN PHA CYTES
	REACTOME METABOLISM OF NUCLEOTIDES
	REACTOME REGULATION OF APOPTOSIS
	REACTOME TCR SIGNALING
	REACTOME MITOCHONDRIAL PROTEIN IMPORT
	REACTOME ABC FAMILY PROTEINS MEDIATED TRANSPORT
	REACTOME SYNTHESIS OF BILE ACIDS AND BILE SALTS
	REACTOME DEGRADATION OF GLI1 BY THE PROTEASOME
	REACTOME ASSEMBLY OF THE PRE REPLICATIVE COMPLEX
	REACTOME G1 S DNA DAMAGE CHECKPOINTS
	REACTOME REGULATION OF RUNX2 EXPRESSION AND ACTIVITY
	REACTOME BILE ACID AND BILE SALT METABOLISM
	REACTOME ACTIVATION OF NF KAPPAB IN B CELLS
	REACTOME PCP CE PATHWAY
	REACTOME PROTEIN LOCALIZATION
	REACTOME ANTIGEN PROCESSING CROSS PRESENTATION
	GO BP ANTIGEN PROCESSING AND PRESENTATION OF PEPTIDE ANTIGEN
	GO BP ANTIGEN PROCESSING AND PRESENTATION
	GO BP RESPIRATORY ELECTRON TRANSPORT CHAIN
	GO BP REGULATION OF SYNAPTIC VESICLE TRANSPORT
	GO BP REGULATION OF CELLULAR AMINE METABOLIC PROCESS
	GO BP ANAPHASE PROMOTING COMPLEX DEPENDENT CATABOLIC PROCESS
	GO BP ANTIGEN PROCESSING AND PRESENTATION OF PEPTIDE ANTIGEN VIA MHC CLASS I
	GO BP ELECTRON TRANSPORT CHAIN
	GO BP CELLULAR RESPIRATION
	GO BP PHA SOME MATURATION
	GO BP REGULATION OF CELLULAR AMINO ACID METABOLIC PROCESS
	GO BP DRUG CATABOLIC PROCESS
	GO BP DICARBOXYLIC ACID METABOLIC PROCESS
	GO BP AMINE METABOLIC PROCESS
	GO BP REGULATION OF SMOOTH MUSCLE CELL DIFFERENTIATION

## Sheet: HG ICM vs HG TE
HG ICM VS CNTRL ICM EXCLUSIVE GENE SETS	HG TE VS CNTRL TE EXCLUSIVE GENE SETS	SHARED GENE SETS
HALLMARK OXIDATIVE PHOSPHORYLATION	HALLMARK PROTEIN SECRETION	HALLMARK MYC TARGETS V1
KEGG RIBOSOME	HALLMARK P53 PATHWAY	KEGG PROTEASOME
REACTOME SELENOAMINO ACID METABOLISM	HALLMARK APOPTOSIS	REACTOME EUKARYOTIC TRANSLATION INITIATION
REACTOME NONSENSE MEDIATED DECAY NMD INDEPENDENT OF THE EXON JUNCTION COMPLEX EJC	HALLMARK MTORC1 SIGNALING	REACTOME TRANSLATION
REACTOME ACTIVATION OF THE MRNA UPON BINDING OF THE CAP BINDING COMPLEX AND EIFS AND SUBSEQUENT BINDING TO 43S	HALLMARK TGF BETA SIGNALING	REACTOME RRNA PROCESSING IN THE NUCLEUS AND CYTOSOL
REACTOME INFLUENZA INFECTION	HALLMARK PI3K AKT MTOR SIGNALING	REACTOME DOWNSTREAM SIGNALING EVENTS OF B CELL RECEPTOR BCR
REACTOME NONSENSE MEDIATED DECAY NMD	HALLMARK E2F TARGETS	REACTOME ACTIVATION OF NF KAPPAB IN B CELLS
REACTOME SRP DEPENDENT COTRANSLATIONAL PROTEIN TARGETING TO MEMBRANE	HALLMARK HEME METABOLISM	REACTOME VIF MEDIATED DEGRADATION OF APOBEC3G
REACTOME RESPIRATORY ELECTRON TRANSPORT ATP SYNTHESIS BY CHEMIOSMOTIC COUPLING AND HEAT PRODUCTION BY UNCOUPLING PROTEINS	HALLMARK TNFA SIGNALING VIA NFKB	REACTOME HEDGEHOG LIGAND BIOGENESIS
REACTOME RRNA PROCESSING	REACTOME MITOTIC G1 G1 S PHASES	REACTOME NEGATIVE REGULATION OF NOTCH4 SIGNALING
REACTOME INFECTIOUS DISEASE	REACTOME REGULATION OF PTEN STABILITY AND ACTIVITY	REACTOME AUF1 HNRNP D0 BINDS AND DESTABILIZES MRNA
REACTOME RESPIRATORY ELECTRON TRANSPORT	REACTOME G2 M CHECKPOINTS	REACTOME CROSS PRESENTATION OF SOLUBLE EXOGENOUS ANTIGENS ENDOSOMES
REACTOME REGULATION OF EXPRESSION OF SLITS AND ROBOS	REACTOME ACTIVATION OF ATR IN RESPONSE TO REPLICATION STRESS	REACTOME DECTIN 1 MEDIATED NONCANONICAL NF KB SIGNALING
REACTOME SIGNALING BY ROBO RECEPTORS	REACTOME METABOLISM OF POLYAMINES	REACTOME ORC1 REMOVAL FROM CHROMATIN
REACTOME SIGNALING BY THE B CELL RECEPTOR BCR	REACTOME MAPK6 MAPK4 SIGNALING	REACTOME DEFECTIVE CFTR CAUSES CYSTIC FIBROSIS
REACTOME MITOCHONDRIAL TRANSLATION	REACTOME TP53 REGULATES METABOLIC GENES	REACTOME ASSEMBLY OF THE PRE REPLICATIVE COMPLEX
REACTOME REGULATION OF MRNA STABILITY BY PROTEINS THAT BIND AU RICH ELEMENTS	REACTOME PCP CE PATHWAY	REACTOME REGULATION OF APOPTOSIS
REACTOME COMPLEX I BIOGENESIS	REACTOME GENE AND PROTEIN EXPRESSION BY JAK STAT SIGNALING AFTER INTERLEUKIN 12 STIMULATION	REACTOME REGULATION OF MITOTIC CELL CYCLE
REACTOME HIV INFECTION	REACTOME TCR SIGNALING	REACTOME DNA REPLICATION PRE INITIATION
REACTOME REGULATION OF RAS BY GAPS	REACTOME TRANSCRIPTIONAL REGULATION BY TP53	REACTOME DOWNSTREAM TCR SIGNALING
REACTOME METABOLISM OF AMINO ACIDS AND DERIVATIVES	REACTOME S PHASE	REACTOME SCF SKP2 MEDIATED DEGRADATION OF P27 P21
REACTOME CRISTAE FORMATION	REACTOME TRANSCRIPTIONAL ACTIVITY OF SMAD2 SMAD3:SMAD4 HETEROTRIMER	REACTOME CDK MEDIATED PHOSPHORYLATION AND REMOVAL OF CDC6
REACTOME MITOCHONDRIAL PROTEIN IMPORT	REACTOME MTOR SIGNALLING	REACTOME DEGRADATION OF DVL
REACTOME MRNA SPLICING	REACTOME MISCELLANEOUS TRANSPORT AND BINDING EVENTS	REACTOME THE ROLE OF GTSE1 IN G2 M PROGRESSION AFTER G2 CHECKPOINT
REACTOME CYCLIN A:CDK2 ASSOCIATED EVENTS AT S PHASE ENTRY	REACTOME SIGNALING BY TGF BETA FAMILY MEMBERS	REACTOME FCERI MEDIATED NF KB ACTIVATION
GO BP ESTABLISHMENT OF PROTEIN LOCALIZATION TO ENDOPLASMIC RETICULUM	REACTOME ACTIVATION OF THE PRE REPLICATIVE COMPLEX	REACTOME FBXL7 DOWN REGULATES AURKA DURING MITOTIC ENTRY AND IN EARLY MITOSIS
GO BP COTRANSLATIONAL PROTEIN TARGETING TO MEMBRANE	REACTOME STABILIZATION OF P53	REACTOME HOST INTERACTIONS OF HIV FACTORS
GO BP TRANSLATIONAL INITIATION	REACTOME BETA CATENIN INDEPENDENT WNT SIGNALING	REACTOME CYTOSOLIC TRNA AMINOACYLATION
GO BP PROTEIN LOCALIZATION TO ENDOPLASMIC RETICULUM	REACTOME DOWNREGULATION OF SMAD2 3:SMAD4 TRANSCRIPTIONAL ACTIVITY	REACTOME CELLULAR RESPONSE TO HYPOXIA
GO BP NUCLEAR TRANSCRIBED MRNA CATABOLIC PROCESS NONSENSE MEDIATED DECAY	REACTOME MTORC1 MEDIATED SIGNALLING	REACTOME APC C:CDH1 MEDIATED DEGRADATION OF CDC20 AND OTHER APC C:CDH1 TARGETED PROTEINS IN LATE MITOSIS EARLY G1
GO BP MITOCHONDRIAL TRANSLATIONAL TERMINATION	REACTOME CELL CYCLE CHECKPOINTS	REACTOME DEGRADATION OF AXIN
GO BP MITOCHONDRIAL RESPIRATORY CHAIN COMPLEX ASSEMBLY	REACTOME ENERGY DEPENDENT REGULATION OF MTOR BY LKB1 AMPK	REACTOME SWITCHING OF ORIGINS TO A POST REPLICATIVE STATE
GO BP PROTEASOMAL UBIQUITIN INDEPENDENT PROTEIN CATABOLIC PROCESS	REACTOME ASYMMETRIC LOCALIZATION OF PCP PROTEINS	REACTOME ACTIVATION OF APC C AND APC C:CDC20 MEDIATED DEGRADATION OF MITOTIC PROTEINS
GO BP CYTOPLASMIC TRANSLATION	REACTOME G1 S DNA DAMAGE CHECKPOINTS	REACTOME REGULATION OF RUNX2 EXPRESSION AND ACTIVITY
GO BP OXIDATIVE PHOSPHORYLATION	REACTOME PTEN REGULATION	REACTOME DNA REPLICATION
GO BP TRANSLATIONAL ELONGATION	REACTOME GAP JUNCTION TRAFFICKING AND REGULATION	REACTOME REGULATION OF RUNX3 EXPRESSION AND ACTIVITY
	REACTOME MITOTIC METAPHASE AND ANAPHASE	REACTOME DEGRADATION OF BETA CATENIN BY THE DESTRUCTION COMPLEX
	REACTOME ABC FAMILY PROTEINS MEDIATED TRANSPORT
	REACTOME SIGNALING BY TGF BETA RECEPTOR COMPLEX
	REACTOME ACTIVATION OF GENE EXPRESSION BY SREBF SREBP
	REACTOME CHOLESTEROL BIOSYNTHESIS

## Sheet: HGI ICM vs HGI TE
HGI ICM VS CNTRL ICM EXCLUSIVE GENE SETS	HGI TE VS CNTRL TE EXCLUSIVE GENE SETS	SHARED GENE SETS
HALLMARK EPITHELIAL MESENCHYMAL TRANSITION	HALLMARK TGF BETA SIGNALING	HALLMARK MYC TARGETS V1
KEGG PARKINSONS DISEASE	HALLMARK KRAS SIGNALING UP	HALLMARK OXIDATIVE PHOSPHORYLATION
KEGG OXIDATIVE PHOSPHORYLATION	HALLMARK ALLOGRAFT REJECTION	HALLMARK REACTIVE OXYGEN SPECIES PATHWAY
KEGG HUNTINGTONS DISEASE	HALLMARK P53 PATHWAY	HALLMARK TNFA SIGNALING VIA NFKB
KEGG ALZHEIMERS DISEASE	GO BP POSITIVE REGULATION OF MYELOID LEUKOCYTE DIFFERENTIATION	KEGG RIBOSOME
KEGG CARDIAC MUSCLE CONTRACTION	GO BP REGULATION OF CELLULAR AMINO ACID METABOLIC PROCESS	KEGG PROTEASOME
GO BP OXIDATIVE PHOSPHORYLATION	GO BP NEGATIVE REGULATION OF SIGNAL TRANSDUCTION BY P53 CLASS MEDIATOR	GO BP ESTABLISHMENT OF PROTEIN LOCALIZATION TO ENDOPLASMIC RETICULUM
GO BP ATP SYNTHESIS COUPLED ELECTRON TRANSPORT	GO BP REGULATION OF TRANSCRIPTION FROM RNA POLYMERASE II PROMOTER IN RESPONSE TO HYPOXIA	GO BP COTRANSLATIONAL PROTEIN TARGETING TO MEMBRANE
GO BP NUCLEAR TRANSCRIBED MRNA CATABOLIC PROCESS NONSENSE MEDIATED DECAY	GO BP ZYMOGEN ACTIVATION	REACTOME NONSENSE MEDIATED DECAY NMD INDEPENDENT OF THE EXON JUNCTION COMPLEX EJC
GO BP PROTEIN LOCALIZATION TO ENDOPLASMIC RETICULUM	GO BP POSITIVE REGULATION OF MYELOID CELL DIFFERENTIATION	REACTOME SELENOAMINO ACID METABOLISM
GO BP TRANSLATIONAL INITIATION	GO BP ANAPHASE PROMOTING COMPLEX DEPENDENT CATABOLIC PROCESS	REACTOME EUKARYOTIC TRANSLATION INITIATION
GO BP RESPIRATORY ELECTRON TRANSPORT CHAIN	GO BP POSITIVE REGULATION OF CYTOKINE BIOSYNTHETIC PROCESS	REACTOME NONSENSE MEDIATED DECAY NMD
GO BP MITOCHONDRIAL TRANSLATIONAL TERMINATION	GO BP RESPONSE TO OSMOTIC STRESS	REACTOME RESPIRATORY ELECTRON TRANSPORT ATP SYNTHESIS BY CHEMIOSMOTIC COUPLING AND HEAT PRODUCTION BY UNCOUPLING PROTEINS
GO BP MITOCHONDRIAL ELECTRON TRANSPORT NADH TO UBIQUINONE	REACTOME METABOLISM OF POLYAMINES	REACTOME RESPIRATORY ELECTRON TRANSPORT
GO BP MITOCHONDRIAL RESPIRATORY CHAIN COMPLEX ASSEMBLY	REACTOME REGULATION OF MITOTIC CELL CYCLE	REACTOME SRP DEPENDENT COTRANSLATIONAL PROTEIN TARGETING TO MEMBRANE
GO BP REGULATION OF MYELOID LEUKOCYTE DIFFERENTIATION	REACTOME APC C:CDH1 MEDIATED DEGRADATION OF CDC20 AND OTHER APC C:CDH1 TARGETED PROTEINS IN LATE MITOSIS EARLY G1	REACTOME REGULATION OF EXPRESSION OF SLITS AND ROBOS
GO BP ELECTRON TRANSPORT CHAIN	REACTOME DEGRADATION OF GLI1 BY THE PROTEASOME	REACTOME INFLUENZA INFECTION
GO BP TRANSLATIONAL TERMINATION	REACTOME THE ROLE OF GTSE1 IN G2 M PROGRESSION AFTER G2 CHECKPOINT	REACTOME TRANSLATION
GO BP PROTEIN TARGETING TO MEMBRANE	REACTOME HSP90 CHAPERONE CYCLE FOR STEROID HORMONE RECEPTORS SHR	REACTOME ACTIVATION OF THE MRNA UPON BINDING OF THE CAP BINDING COMPLEX AND EIFS AND SUBSEQUENT BINDING TO 43S
GO BP TRANSLATIONAL ELONGATION	REACTOME HOST INTERACTIONS OF HIV FACTORS	REACTOME SIGNALING BY ROBO RECEPTORS
GO BP NADH DEHYDROGENASE COMPLEX ASSEMBLY	REACTOME PREFOLDIN MEDIATED TRANSFER OF SUBSTRATE TO CCT TRIC	REACTOME DOWNSTREAM SIGNALING EVENTS OF B CELL RECEPTOR BCR
GO BP NEGATIVE REGULATION OF MYELOID LEUKOCYTE DIFFERENTIATION	REACTOME GAP JUNCTION TRAFFICKING AND REGULATION	REACTOME INFECTIOUS DISEASE
GO BP VIRAL GENE EXPRESSION	REACTOME TCR SIGNALING	REACTOME RRNA PROCESSING IN THE NUCLEUS AND CYTOSOL
GO BP NUCLEAR TRANSCRIBED MRNA CATABOLIC PROCESS	REACTOME TRANSCRIPTIONAL REGULATION BY MECP2	REACTOME ACTIVATION OF NF KAPPAB IN B CELLS
GO BP TYPE 2 IMMUNE RESPONSE	REACTOME MAPK6 MAPK4 SIGNALING	REACTOME RRNA PROCESSING
GO BP MYD88 INDEPENDENT TOLL LIKE RECEPTOR SIGNALING PATHWAY	REACTOME RRNA MODIFICATION IN THE NUCLEUS AND CYTOSOL	REACTOME THE CITRIC ACID TCA CYCLE AND RESPIRATORY ELECTRON TRANSPORT
GO BP CYTOKINE METABOLIC PROCESS	REACTOME DEGRADATION OF AXIN	REACTOME DECTIN 1 MEDIATED NONCANONICAL NF KB SIGNALING
GO BP REGULATION OF OSTEOCLAST DIFFERENTIATION	REACTOME MICRORNA MIRNA BIOGENESIS	REACTOME VIF MEDIATED DEGRADATION OF APOBEC3G
GO BP NEGATIVE REGULATION OF LEUKOCYTE DIFFERENTIATION	REACTOME HEDGEHOG ON STATE	REACTOME SIGNALING BY THE B CELL RECEPTOR BCR
GO BP PROTEASOMAL UBIQUITIN INDEPENDENT PROTEIN CATABOLIC PROCESS	REACTOME ASYMMETRIC LOCALIZATION OF PCP PROTEINS	REACTOME NEGATIVE REGULATION OF NOTCH4 SIGNALING
GO BP NEGATIVE REGULATION OF RNA SPLICING	REACTOME S PHASE	REACTOME DOWNSTREAM TCR SIGNALING
GO BP POSITIVE REGULATION OF CHEMOKINE PRODUCTION	REACTOME HEDGEHOG OFF STATE	REACTOME RUNX1 REGULATES TRANSCRIPTION OF GENES INVOLVED IN DIFFERENTIATION OF HSCS
REACTOME MITOCHONDRIAL TRANSLATION	REACTOME SIGNALING BY NOTCH4	REACTOME CDK MEDIATED PHOSPHORYLATION AND REMOVAL OF CDC6
REACTOME COMPLEX I BIOGENESIS	REACTOME INTERLEUKIN 12 FAMILY SIGNALING	REACTOME HEDGEHOG LIGAND BIOGENESIS
REACTOME FCERI MEDIATED NF KB ACTIVATION	REACTOME COOPERATION OF PREFOLDIN AND TRIC CCT IN ACTIN AND TUBULIN FOLDING	REACTOME CROSS PRESENTATION OF SOLUBLE EXOGENOUS ANTIGENS ENDOSOMES
REACTOME METABOLISM OF AMINO ACIDS AND DERIVATIVES	REACTOME G2 M CHECKPOINTS	REACTOME SCF SKP2 MEDIATED DEGRADATION OF P27 P21
REACTOME NUCLEAR EVENTS KINASE AND TRANSCRIPTION FACTOR ACTIVATION	REACTOME DEGRADATION OF BETA CATENIN BY THE DESTRUCTION COMPLEX	REACTOME DEFECTIVE CFTR CAUSES CYSTIC FIBROSIS
REACTOME MITOCHONDRIAL PROTEIN IMPORT	REACTOME FC EPSILON RECEPTOR FCERI SIGNALING	REACTOME DNA REPLICATION PRE INITIATION
REACTOME TNFR2 NON CANONICAL NF KB PATHWAY	REACTOME ANTIGEN PROCESSING CROSS PRESENTATION	REACTOME DEGRADATION OF DVL
REACTOME KERATINIZATION	REACTOME MITOTIC METAPHASE AND ANAPHASE	REACTOME AUF1 HNRNP D0 BINDS AND DESTABILIZES MRNA
REACTOME MITOCHONDRIAL FATTY ACID BETA OXIDATION	REACTOME MITOTIC G1 G1 S PHASES	REACTOME REGULATION OF MRNA STABILITY BY PROTEINS THAT BIND AU RICH ELEMENTS
REACTOME UCH PROTEINASES	REACTOME HIV INFECTION	REACTOME ASSEMBLY OF THE PRE REPLICATIVE COMPLEX
REACTOME CLEC7A DECTIN 1 SIGNALING	REACTOME ABC FAMILY PROTEINS MEDIATED TRANSPORT	REACTOME ORC1 REMOVAL FROM CHROMATIN
REACTOME CRISTAE FORMATION	REACTOME AXON GUIDANCE	REACTOME REGULATION OF RUNX2 EXPRESSION AND ACTIVITY
REACTOME C TYPE LECTIN RECEPTORS CLRS	REACTOME TRANSCRIPTIONAL REGULATION BY RUNX2	REACTOME CELLULAR RESPONSE TO HYPOXIA
REACTOME FORMATION OF THE CORNIFIED ENVELOPE	REACTOME PCP CE PATHWAY	REACTOME SWITCHING OF ORIGINS TO A POST REPLICATIVE STATE
REACTOME REGULATION OF RAS BY GAPS	REACTOME GENE AND PROTEIN EXPRESSION BY JAK STAT SIGNALING AFTER INTERLEUKIN 12 STIMULATION	REACTOME REGULATION OF RUNX3 EXPRESSION AND ACTIVITY
REACTOME TRANSLESION SYNTHESIS BY POLH	REACTOME INTRACELLULAR SIGNALING BY SECOND MESSENGERS	REACTOME ACTIVATION OF APC C AND APC C:CDC20 MEDIATED DEGRADATION OF MITOTIC PROTEINS
REACTOME MRNA SPLICING	REACTOME INTERLEUKIN 3 INTERLEUKIN 5 AND GM CSF SIGNALING	REACTOME G1 S DNA DAMAGE CHECKPOINTS
REACTOME CYCLIN A:CDK2 ASSOCIATED EVENTS AT S PHASE ENTRY	REACTOME REGULATION OF PTEN STABILITY AND ACTIVITY	REACTOME DNA REPLICATION
REACTOME NEGATIVE REGULATION OF MAPK PATHWAY	REACTOME SYNDECAN INTERACTIONS	REACTOME FBXL7 DOWN REGULATES AURKA DURING MITOTIC ENTRY AND IN EARLY MITOSIS
REACTOME MRNA CAPPING	REACTOME CELLULAR RESPONSES TO STRESS	REACTOME REGULATION OF APOPTOSIS
REACTOME CHOLESTEROL BIOSYNTHESIS	REACTOME FCGAMMA RECEPTOR FCGR DEPENDENT PHACYTOSIS	REACTOME STABILIZATION OF P53
	REACTOME SIGNALING BY FGFR IN DISEASE	REACTOME ABC TRANSPORTER DISORDERS

## Sheet: HI ICM vs HG ICM
HI ICM VS CNTRL ICM EXCLUSIVE GENE SETS	HG ICM VS CNTRL ICM EXCLUSIVE GENE SETS	SHARED GENE SETS
GO BP ATP SYNTHESIS COUPLED ELECTRON TRANSPORT	REACTOME ACTIVATION OF THE MRNA UPON BINDING OF THE CAP BINDING COMPLEX AND EIFS AND SUBSEQUENT BINDING TO 43S	KEGG RIBOSOME
REACTOME THE CITRIC ACID TCA CYCLE AND RESPIRATORY ELECTRON TRANSPORT	REACTOME INFLUENZA INFECTION	REACTOME SELENOAMINO ACID METABOLISM
KEGG PARKINSONS DISEASE	GO BP TRANSLATIONAL INITIATION	REACTOME NONSENSE MEDIATED DECAY NMD INDEPENDENT OF THE EXON JUNCTION COMPLEX EJC
GO BP TRANSLATIONAL TERMINATION	REACTOME RRNA PROCESSING	REACTOME SRP DEPENDENT COTRANSLATIONAL PROTEIN TARGETING TO MEMBRANE
REACTOME NUCLEOBASE CATABOLISM	REACTOME RRNA PROCESSING IN THE NUCLEUS AND CYTOSOL	GO BP ESTABLISHMENT OF PROTEIN LOCALIZATION TO ENDOPLASMIC RETICULUM
GO BP MITOCHONDRIAL ELECTRON TRANSPORT NADH TO UBIQUINONE	HALLMARKS MYC TARGETS V1	REACTOME REGULATION OF EXPRESSION OF SLITS AND ROBOS
GO BP CYTOCHROME COMPLEX ASSEMBLY	REACTOME INFECTIOUS DISEASE	REACTOME RESPIRATORY ELECTRON TRANSPORT ATP SYNTHESIS BY CHEMIOSMOTIC COUPLING AND HEAT PRODUCTION BY UNCOUPLING PROTEINS
GO BP DETECTION OF ABIOTIC STIMULUS	REACTOME DOWNSTREAM SIGNALING EVENTS OF B CELL RECEPTOR BCR	GO BP MITOCHONDRIAL RESPIRATORY CHAIN COMPLEX ASSEMBLY
GO BP NADH DEHYDROGENASE COMPLEX ASSEMBLY	REACTOME ACTIVATION OF NF KAPPAB IN B CELLS	REACTOME TRANSLATION
GO BP MITOCHONDRIAL TRANSLATION	GO BP NUCLEAR TRANSCRIBED MRNA CATABOLIC PROCESS NONSENSE MEDIATED DECAY	REACTOME MITOCHONDRIAL TRANSLATION
REACTOME MET ACTIVATES PTK2 SIGNALING	REACTOME VIF MEDIATED DEGRADATION OF APOBEC3G	REACTOME EUKARYOTIC TRANSLATION INITIATION
KEGG OXIDATIVE PHOSPHORYLATION	REACTOME NEGATIVE REGULATION OF NOTCH4 SIGNALING	REACTOME RESPIRATORY ELECTRON TRANSPORT
REACTOME MITOCHONDRIAL FATTY ACID BETA OXIDATION	REACTOME AUF1 HNRNP D0 BINDS AND DESTABILIZES MRNA	GO BP COTRANSLATIONAL PROTEIN TARGETING TO MEMBRANE
REACTOME PROCESSING OF SMDT1	REACTOME SIGNALING BY THE B CELL RECEPTOR BCR	GO BP MITOCHONDRIAL TRANSLATIONAL TERMINATION
HALLMARKS ANGIOGENESIS	GO BP PROTEASOMAL UBIQUITIN INDEPENDENT PROTEIN CATABOLIC PROCESS	GO BP OXIDATIVE PHOSPHORYLATION
HALLMARKS APICAL JUNCTION	GO BP CYTOPLASMIC TRANSLATION	REACTOME COMPLEX I BIOGENESIS
HALLMARKS ESTROGEN RESPONSE EARLY	REACTOME CROSS PRESENTATION OF SOLUBLE EXOGENOUS ANTIGENS ENDOSOMES	REACTOME NONSENSE MEDIATED DECAY NMD
HALLMARKS MYOGENESIS	REACTOME DECTIN 1 MEDIATED NONCANONICAL NF KB SIGNALING	GO BP PROTEIN LOCALIZATION TO ENDOPLASMIC RETICULUM
HALLMARKS MITOTIC SPINDLE	KEGG PROTEASOME	HALLMARKS OXIDATIVE PHOSPHORYLATION
HALLMARKS CHOLESTEROL HOMEOSTASIS	REACTOME ORC1 REMOVAL FROM CHROMATIN	GO BP TRANSLATIONAL ELONGATION
GO BP PLATELET DERIVED GROWTH FACTOR RECEPTOR SIGNALING PATHWAY	REACTOME DEFECTIVE CFTR CAUSES CYSTIC FIBROSIS	REACTOME HEDGEHOG LIGAND BIOGENESIS
GO BP LIPID PHOSPHORYLATION	REACTOME REGULATION OF MRNA STABILITY BY PROTEINS THAT BIND AU RICH ELEMENTS	REACTOME SIGNALING BY ROBO RECEPTORS
GO BP PHOSPHATIDYLINOSITOL PHOSPHORYLATION	REACTOME ASSEMBLY OF THE PRE REPLICATIVE COMPLEX
	REACTOME REGULATION OF APOPTOSIS
	REACTOME REGULATION OF MITOTIC CELL CYCLE
	REACTOME DNA REPLICATION PRE INITIATION
	REACTOME DOWNSTREAM TCR SIGNALING
	REACTOME SCF SKP2 MEDIATED DEGRADATION OF P27 P21
	REACTOME CDK MEDIATED PHOSPHORYLATION AND REMOVAL OF CDC6
	REACTOME HIV INFECTION
	REACTOME DEGRADATION OF DVL
	REACTOME THE ROLE OF GTSE1 IN G2 M PROGRESSION AFTER G2 CHECKPOINT
	REACTOME FCERI MEDIATED NF KB ACTIVATION
	REACTOME FBXL7 DOWN REGULATES AURKA DURING MITOTIC ENTRY AND IN EARLY MITOSIS
	REACTOME REGULATION OF RAS BY GAPS
	REACTOME HOST INTERACTIONS OF HIV FACTORS
	REACTOME CYTOSOLIC TRNA AMINOACYLATION
	REACTOME CELLULAR RESPONSE TO HYPOXIA
	REACTOME APC C:CDH1 MEDIATED DEGRADATION OF CDC20 AND OTHER APC C:CDH1 TARGETED PROTEINS IN LATE MITOSIS EARLY G1
	REACTOME DEGRADATION OF AXIN
	REACTOME SWITCHING OF ORIGINS TO A POST REPLICATIVE STATE
	REACTOME ACTIVATION OF APC C AND APC C:CDC20 MEDIATED DEGRADATION OF MITOTIC PROTEINS
	REACTOME METABOLISM OF AMINO ACIDS AND DERIVATIVES
	REACTOME CRISTAE FORMATION
	REACTOME MITOCHONDRIAL PROTEIN IMPORT
	REACTOME REGULATION OF RUNX2 EXPRESSION AND ACTIVITY
	REACTOME DNA REPLICATION
	REACTOME MRNA SPLICING
	REACTOME REGULATION OF RUNX3 EXPRESSION AND ACTIVITY
	REACTOME CYCLIN A:CDK2 ASSOCIATED EVENTS AT S PHASE ENTRY
	REACTOME DEGRADATION OF BETA CATENIN BY THE DESTRUCTION COMPLEX

## Sheet: HI ICM vs HGI ICM
HI ICM VS CNTRL ICM EXCLUSIVE GENE SETS	HGI ICM VS CNTRL ICM EXCLUSIVE GENE SETS	SHARED GENE SETS
REACTOME NUCLEOBASE CATABOLISM	REACTOME INFLUENZA INFECTION	KEGG RIBOSOME
GO BP CYTOCHROME COMPLEX ASSEMBLY	GO BP NUCLEAR TRANSCRIBED MRNA CATABOLIC PROCESS NONSENSE MEDIATED DECAY	REACTOME SELENOAMINO ACID METABOLISM
HALLMARKS OXIDATIVE PHOSPHORYLATION	GO BP TRANSLATIONAL INITIATION	REACTOME NONSENSE MEDIATED DECAY NMD INDEPENDENT OF THE EXON JUNCTION COMPLEX EJC
GO BP DETECTION OF ABIOTIC STIMULUS	GO BP RESPIRATORY ELECTRON TRANSPORT CHAIN	REACTOME SRP DEPENDENT COTRANSLATIONAL PROTEIN TARGETING TO MEMBRANE
GO BP MITOCHONDRIAL TRANSLATION	REACTOME ACTIVATION OF THE MRNA UPON BINDING OF THE CAP BINDING COMPLEX AND EIFS AND SUBSEQUENT BINDING TO 43S	GO BP ESTABLISHMENT OF PROTEIN LOCALIZATION TO ENDOPLASMIC RETICULUM
REACTOME MET ACTIVATES PTK2 SIGNALING	GO BP REGULATION OF MYELOID LEUKOCYTE DIFFERENTIATION	GO BP ATP SYNTHESIS COUPLED ELECTRON TRANSPORT
REACTOME PROCESSING OF SMDT1	REACTOME DOWNSTREAM SIGNALING EVENTS OF B CELL RECEPTOR BCR	REACTOME REGULATION OF EXPRESSION OF SLITS AND ROBOS
HALLMARKS ANGIOGENESIS	GO BP ELECTRON TRANSPORT CHAIN	REACTOME RESPIRATORY ELECTRON TRANSPORT ATP SYNTHESIS BY CHEMIOSMOTIC COUPLING AND HEAT PRODUCTION BY UNCOUPLING PROTEINS
HALLMARKS APICAL JUNCTION	REACTOME INFECTIOUS DISEASE	GO BP MITOCHONDRIAL RESPIRATORY CHAIN COMPLEX ASSEMBLY
HALLMARKS ESTROGEN RESPONSE EARLY	REACTOME RRNA PROCESSING IN THE NUCLEUS AND CYTOSOL	REACTOME TRANSLATION
HALLMARKS MYOGENESIS	REACTOME ACTIVATION OF NF KAPPAB IN B CELLS	REACTOME MITOCHONDRIAL TRANSLATION
HALLMARKS MITOTIC SPINDLE	GO BP PROTEIN TARGETING TO MEMBRANE	REACTOME EUKARYOTIC TRANSLATION INITIATION
HALLMARKS CHOLESTEROL HOMEOSTASIS	REACTOME FCERI MEDIATED NF KB ACTIVATION	REACTOME THE CITRIC ACID TCA CYCLE AND RESPIRATORY ELECTRON TRANSPORT
GO BP PLATELET DERIVED GROWTH FACTOR RECEPTOR SIGNALING PATHWAY	REACTOME RRNA PROCESSING	REACTOME RESPIRATORY ELECTRON TRANSPORT
GO BP LIPID PHOSPHORYLATION	GO BP NEGATIVE REGULATION OF MYELOID LEUKOCYTE DIFFERENTIATION	GO BP COTRANSLATIONAL PROTEIN TARGETING TO MEMBRANE
GO BP PHOSPHATIDYLINOSITOL PHOSPHORYLATION	GO BP VIRAL GENE EXPRESSION	GO BP MITOCHONDRIAL TRANSLATIONAL TERMINATION
	GO BP NUCLEAR TRANSCRIBED MRNA CATABOLIC PROCESS	GO BP OXIDATIVE PHOSPHORYLATION
	HALLMARK MYC TARGETS V1	REACTOME COMPLEX I BIOGENESIS
	HALLMARK OXIDATIVE PHOSPHORYLATION	KEGG PARKINSONS DISEASE
	REACTOME METABOLISM OF AMINO ACIDS AND DERIVATIVES	GO BP TRANSLATIONAL TERMINATION
	REACTOME DECTIN 1 MEDIATED NONCANONICAL NF KB SIGNALING	REACTOME NONSENSE MEDIATED DECAY NMD
	REACTOME VIF MEDIATED DEGRADATION OF APOBEC3G	GO BP MITOCHONDRIAL ELECTRON TRANSPORT NADH TO UBIQUINONE
	GO BP TYPE 2 IMMUNE RESPONSE	GO BP PROTEIN LOCALIZATION TO ENDOPLASMIC RETICULUM
	REACTOME SIGNALING BY THE B CELL RECEPTOR BCR	GO BP TRANSLATIONAL ELONGATION
	KEGG HUNTINGTONS DISEASE	GO BP NADH DEHYDROGENASE COMPLEX ASSEMBLY
	GO BP MYD88 INDEPENDENT TOLL LIKE RECEPTOR SIGNALING PATHWAY	REACTOME HEDGEHOG LIGAND BIOGENESIS
	GO BP CYTOKINE METABOLIC PROCESS	KEGG OXIDATIVE PHOSPHORYLATION
	REACTOME NEGATIVE REGULATION OF NOTCH4 SIGNALING	REACTOME SIGNALING BY ROBO RECEPTORS
	GO BP REGULATION OF OSTEOCLAST DIFFERENTIATION	REACTOME MITOCHONDRIAL FATTY ACID BETA OXIDATION
	GO BP NEGATIVE REGULATION OF LEUKOCYTE DIFFERENTIATION
	KEGG ALZHEIMERS DISEASE
	REACTOME DOWNSTREAM TCR SIGNALING
	GO BP PROTEASOMAL UBIQUITIN INDEPENDENT PROTEIN CATABOLIC PROCESS
	GO BP NEGATIVE REGULATION OF RNA SPLICING
	GO BP POSITIVE REGULATION OF CHEMOKINE PRODUCTION
	REACTOME RUNX1 REGULATES TRANSCRIPTION OF GENES INVOLVED IN DIFFERENTIATION OF HSCS
	REACTOME CDK MEDIATED PHOSPHORYLATION AND REMOVAL OF CDC6
	REACTOME NUCLEAR EVENTS KINASE AND TRANSCRIPTION FACTOR ACTIVATION
	REACTOME CROSS PRESENTATION OF SOLUBLE EXOGENOUS ANTIGENS ENDOSOMES
	REACTOME MITOCHONDRIAL PROTEIN IMPORT
	REACTOME SCF SKP2 MEDIATED DEGRADATION OF P27 P21
	KEGG PROTEASOME
	REACTOME TNFR2 NON CANONICAL NF KB PATHWAY
	REACTOME DEFECTIVE CFTR CAUSES CYSTIC FIBROSIS
	REACTOME KERATINIZATION
	REACTOME DNA REPLICATION PRE INITIATION
	REACTOME UCH PROTEINASES
	REACTOME DEGRADATION OF DVL
	REACTOME AUF1 HNRNP D0 BINDS AND DESTABILIZES MRNA
	REACTOME REGULATION OF MRNA STABILITY BY PROTEINS THAT BIND AU RICH ELEMENTS
	REACTOME CLEC7A DECTIN 1 SIGNALING
	REACTOME ASSEMBLY OF THE PRE REPLICATIVE COMPLEX
	REACTOME CRISTAE FORMATION
	REACTOME ORC1 REMOVAL FROM CHROMATIN
	REACTOME REGULATION OF RUNX2 EXPRESSION AND ACTIVITY
	REACTOME C TYPE LECTIN RECEPTORS CLRS
	REACTOME CELLULAR RESPONSE TO HYPOXIA
	REACTOME FORMATION OF THE CORNIFIED ENVELOPE
	REACTOME SWITCHING OF ORIGINS TO A POST REPLICATIVE STATE
	REACTOME REGULATION OF RUNX3 EXPRESSION AND ACTIVITY
	KEGG CARDIAC MUSCLE CONTRACTION
	REACTOME ACTIVATION OF APC C AND APC C:CDC20 MEDIATED DEGRADATION OF MITOTIC PROTEINS
	REACTOME REGULATION OF RAS BY GAPS
	REACTOME TRANSLESION SYNTHESIS BY POLH
	REACTOME MRNA SPLICING
	REACTOME G1 S DNA DAMAGE CHECKPOINTS
	REACTOME DNA REPLICATION
	REACTOME FBXL7 DOWN REGULATES AURKA DURING MITOTIC ENTRY AND IN EARLY MITOSIS
	REACTOME REGULATION OF APOPTOSIS
	HALLMARK EPITHELIAL MESENCHYMAL TRANSITION
	HALLMARK REACTIVE OXYGEN SPECIES PATHWAY
	REACTOME CYCLIN A:CDK2 ASSOCIATED EVENTS AT S PHASE ENTRY
	REACTOME STABILIZATION OF P53
	REACTOME NEGATIVE REGULATION OF MAPK PATHWAY
	REACTOME ABC TRANSPORTER DISORDERS
	REACTOME MRNA CAPPING
	HALLMARK TNFA SIGNALING VIA NFKB
	REACTOME CHOLESTEROL BIOSYNTHESIS

## Sheet: HG vs HGI ICM
HG ICM VS CNTRL ICM EXCLUSIVE GENE SETS	HGI ICM VS CNTRL ICM EXCLUSIVE GENE SETS	SHARED GENE SETS
HALLMARKS MYC TARGETS V1	GO BP ATP SYNTHESIS COUPLED ELECTRON TRANSPORT	KEGG RIBOSOME
GO BP CYTOPLASMIC TRANSLATION	KEGG PARKINSONS DISEASE	REACTOME NONSENSE MEDIATED DECAY NMD INDEPENDENT OF THE EXON JUNCTION COMPLEX EJC
REACTOME REGULATION OF MITOTIC CELL CYCLE	GO BP RESPIRATORY ELECTRON TRANSPORT CHAIN	REACTOME SELENOAMINO ACID METABOLISM
REACTOME HIV INFECTION	GO BP MITOCHONDRIAL ELECTRON TRANSPORT NADH TO UBIQUINONE	REACTOME EUKARYOTIC TRANSLATION INITIATION
REACTOME THE ROLE OF GTSE1 IN G2 M PROGRESSION AFTER G2 CHECKPOINT	KEGG OXIDATIVE PHOSPHORYLATION	REACTOME NONSENSE MEDIATED DECAY NMD
REACTOME HOST INTERACTIONS OF HIV FACTORS	GO BP REGULATION OF MYELOID LEUKOCYTE DIFFERENTIATION	GO BP ESTABLISHMENT OF PROTEIN LOCALIZATION TO ENDOPLASMIC RETICULUM
REACTOME CYTOSOLIC TRNA AMINOACYLATION	GO BP ELECTRON TRANSPORT CHAIN	REACTOME RESPIRATORY ELECTRON TRANSPORT ATP SYNTHESIS BY CHEMIOSMOTIC COUPLING AND HEAT PRODUCTION BY UNCOUPLING PROTEINS
REACTOME APC C:CDH1 MEDIATED DEGRADATION OF CDC20 AND OTHER APC C:CDH1 TARGETED PROTEINS IN LATE MITOSIS EARLY G1	GO BP TRANSLATIONAL TERMINATION	GO BP OXIDATIVE PHOSPHORYLATION
REACTOME DEGRADATION OF AXIN	GO BP PROTEIN TARGETING TO MEMBRANE	REACTOME RESPIRATORY ELECTRON TRANSPORT
REACTOME DEGRADATION OF BETA CATENIN BY THE DESTRUCTION COMPLEX	REACTOME THE CITRIC ACID TCA CYCLE AND RESPIRATORY ELECTRON TRANSPORT	REACTOME SRP DEPENDENT COTRANSLATIONAL PROTEIN TARGETING TO MEMBRANE
HALLMARKS OXIDATIVE PHOSPHORYLATION	GO BP NADH DEHYDROGENASE COMPLEX ASSEMBLY	REACTOME REGULATION OF EXPRESSION OF SLITS AND ROBOS
	GO BP NEGATIVE REGULATION OF MYELOID LEUKOCYTE DIFFERENTIATION	REACTOME INFLUENZA INFECTION
	GO BP VIRAL GENE EXPRESSION	GO BP COTRANSLATIONAL PROTEIN TARGETING TO MEMBRANE
	GO BP NUCLEAR TRANSCRIBED MRNA CATABOLIC PROCESS	REACTOME TRANSLATION
	HALLMARK MYC TARGETS V1	GO BP NUCLEAR TRANSCRIBED MRNA CATABOLIC PROCESS NONSENSE MEDIATED DECAY
	HALLMARK OXIDATIVE PHOSPHORYLATION	GO BP PROTEIN LOCALIZATION TO ENDOPLASMIC RETICULUM
	GO BP TYPE 2 IMMUNE RESPONSE	GO BP TRANSLATIONAL INITIATION
	KEGG HUNTINGTONS DISEASE	REACTOME ACTIVATION OF THE MRNA UPON BINDING OF THE CAP BINDING COMPLEX AND EIFS AND SUBSEQUENT BINDING TO 43S
	GO BP MYD88 INDEPENDENT TOLL LIKE RECEPTOR SIGNALING PATHWAY	GO BP MITOCHONDRIAL TRANSLATIONAL TERMINATION
	GO BP CYTOKINE METABOLIC PROCESS	REACTOME SIGNALING BY ROBO RECEPTORS
	GO BP REGULATION OF OSTEOCLAST DIFFERENTIATION	GO BP MITOCHONDRIAL RESPIRATORY CHAIN COMPLEX ASSEMBLY
	GO BP NEGATIVE REGULATION OF LEUKOCYTE DIFFERENTIATION	REACTOME MITOCHONDRIAL TRANSLATION
	KEGG ALZHEIMERS DISEASE	REACTOME DOWNSTREAM SIGNALING EVENTS OF B CELL RECEPTOR BCR
	GO BP NEGATIVE REGULATION OF RNA SPLICING	REACTOME INFECTIOUS DISEASE
	GO BP POSITIVE REGULATION OF CHEMOKINE PRODUCTION	REACTOME RRNA PROCESSING IN THE NUCLEUS AND CYTOSOL
	REACTOME RUNX1 REGULATES TRANSCRIPTION OF GENES INVOLVED IN DIFFERENTIATION OF HSCS	REACTOME COMPLEX I BIOGENESIS
	REACTOME NUCLEAR EVENTS KINASE AND TRANSCRIPTION FACTOR ACTIVATION	REACTOME ACTIVATION OF NF KAPPAB IN B CELLS
	REACTOME TNFR2 NON CANONICAL NF KB PATHWAY	REACTOME FCERI MEDIATED NF KB ACTIVATION
	REACTOME KERATINIZATION	GO BP TRANSLATIONAL ELONGATION
	REACTOME MITOCHONDRIAL FATTY ACID BETA OXIDATION	REACTOME RRNA PROCESSING
	REACTOME UCH PROTEINASES	REACTOME METABOLISM OF AMINO ACIDS AND DERIVATIVES
	REACTOME CLEC7A DECTIN 1 SIGNALING	REACTOME DECTIN 1 MEDIATED NONCANONICAL NF KB SIGNALING
	REACTOME C TYPE LECTIN RECEPTORS CLRS	REACTOME VIF MEDIATED DEGRADATION OF APOBEC3G
	REACTOME FORMATION OF THE CORNIFIED ENVELOPE	REACTOME SIGNALING BY THE B CELL RECEPTOR BCR
	KEGG CARDIAC MUSCLE CONTRACTION	REACTOME NEGATIVE REGULATION OF NOTCH4 SIGNALING
	REACTOME TRANSLESION SYNTHESIS BY POLH	REACTOME DOWNSTREAM TCR SIGNALING
	REACTOME G1 S DNA DAMAGE CHECKPOINTS	GO BP PROTEASOMAL UBIQUITIN INDEPENDENT PROTEIN CATABOLIC PROCESS
	HALLMARK EPITHELIAL MESENCHYMAL TRANSITION	REACTOME CDK MEDIATED PHOSPHORYLATION AND REMOVAL OF CDC6
	HALLMARK REACTIVE OXYGEN SPECIES PATHWAY	REACTOME HEDGEHOG LIGAND BIOGENESIS
	REACTOME STABILIZATION OF P53	REACTOME CROSS PRESENTATION OF SOLUBLE EXOGENOUS ANTIGENS ENDOSOMES
	REACTOME NEGATIVE REGULATION OF MAPK PATHWAY	REACTOME MITOCHONDRIAL PROTEIN IMPORT
	REACTOME ABC TRANSPORTER DISORDERS	REACTOME SCF SKP2 MEDIATED DEGRADATION OF P27 P21
	REACTOME MRNA CAPPING	KEGG PROTEASOME
	HALLMARK TNFA SIGNALING VIA NFKB	REACTOME DEFECTIVE CFTR CAUSES CYSTIC FIBROSIS
	REACTOME CHOLESTEROL BIOSYNTHESIS	REACTOME DNA REPLICATION PRE INITIATION
		REACTOME DEGRADATION OF DVL
		REACTOME AUF1 HNRNP D0 BINDS AND DESTABILIZES MRNA
		REACTOME REGULATION OF MRNA STABILITY BY PROTEINS THAT BIND AU RICH ELEMENTS
		REACTOME ASSEMBLY OF THE PRE REPLICATIVE COMPLEX
		REACTOME CRISTAE FORMATION
		REACTOME ORC1 REMOVAL FROM CHROMATIN
		REACTOME REGULATION OF RUNX2 EXPRESSION AND ACTIVITY
		REACTOME CELLULAR RESPONSE TO HYPOXIA
		REACTOME SWITCHING OF ORIGINS TO A POST REPLICATIVE STATE
		REACTOME REGULATION OF RUNX3 EXPRESSION AND ACTIVITY
		REACTOME ACTIVATION OF APC C AND APC C:CDC20 MEDIATED DEGRADATION OF MITOTIC PROTEINS
		REACTOME REGULATION OF RAS BY GAPS
		REACTOME MRNA SPLICING
		REACTOME DNA REPLICATION
		REACTOME FBXL7 DOWN REGULATES AURKA DURING MITOTIC ENTRY AND IN EARLY MITOSIS
		REACTOME REGULATION OF APOPTOSIS
		REACTOME CYCLIN A:CDK2 ASSOCIATED EVENTS AT S PHASE ENTRY

## Sheet: ICM HI vs HG vs HGI
HI ICM VS CNTRL ICM EXCLUSIVE GENE SETS	HG ICM VS CNTRL ICM EXCLUSIVE GENE SETS	HGI ICM VS CNTRL ICM EXCLUSIVE GENE SETS	SHARED GENE SETS IN HI ICM VS CNTRL ICM, HG ICM VS CNTRL ICM AND HGI ICM VS CNTRL ICM	SHARED GENE SETS IN HI ICM VS CNTRL ICM and HGI ICM VS CNTRL ICM:	SHARED GENE SETS IN HG ICM VS CNTRL ICM and HGI ICM VS CNTRL ICM:
HALLMARKS OXIDATIVE PHOSPHORYLATION	REACTOME REGULATION OF MITOTIC CELL CYCLE	HALLMARK EPITHELIAL MESENCHYMAL TRANSITION	KEGG RIBOSOME	KEGG PARKINSONS DISEASE	HALLMARK MYC TARGETS V1
HALLMARKS ANGIOGENESIS	REACTOME HIV INFECTION	HALLMARK REACTIVE OXYGEN SPECIES PATHWAY	GO BP ESTABLISHMENT OF PROTEIN LOCALIZATION TO ENDOPLASMIC RETICULUM	KEGG OXIDATIVE PHOSPHORYLATION	HALLMARK OXIDATIVE PHOSPHORYLATION
HALLMARKS CHOLESTEROL HOMEOSTASIS	REACTOME THE ROLE OF GTSE1 IN G2 M PROGRESSION AFTER G2 CHECKPOINT	HALLMARK TNFA SIGNALING VIA NFKB	GO BP MITOCHONDRIAL RESPIRATORY CHAIN COMPLEX ASSEMBLY	GO BP ATP SYNTHESIS COUPLED ELECTRON TRANSPORT	KEGG PROTEASOME
HALLMARKS MITOTIC SPINDLE	REACTOME HOST INTERACTIONS OF HIV FACTORS	KEGG HUNTINGTONS DISEASE	GO BP COTRANSLATIONAL PROTEIN TARGETING TO MEMBRANE	GO BP TRANSLATIONAL TERMINATION	REACTOME ACTIVATION OF THE MRNA UPON BINDING OF THE CAP BINDING COMPLEX AND EIFS AND SUBSEQUENT BINDING TO 43S
HALLMARKS MYOGENESIS	REACTOME CYTOSOLIC TRNA AMINOACYLATION	KEGG ALZHEIMERS DISEASE	GO BP MITOCHONDRIAL TRANSLATIONAL TERMINATION	GO BP MITOCHONDRIAL ELECTRON TRANSPORT NADH TO UBIQUINONE	REACTOME INFLUENZA INFECTION
HALLMARKS ESTROGEN RESPONSE EARLY	REACTOME APC C:CDH1 MEDIATED DEGRADATION OF CDC20 AND OTHER APC C:CDH1 TARGETED PROTEINS IN LATE MITOSIS EARLY G1	KEGG CARDIAC MUSCLE CONTRACTION	GO BP OXIDATIVE PHOSPHORYLATION	GO BP NADH DEHYDROGENASE COMPLEX ASSEMBLY	REACTOME RRNA PROCESSING
HALLMARKS APICAL JUNCTION	REACTOME DEGRADATION OF AXIN	GO BP RESPIRATORY ELECTRON TRANSPORT CHAIN	GO BP PROTEIN LOCALIZATION TO ENDOPLASMIC RETICULUM	REACTOME THE CITRIC ACID TCA CYCLE AND RESPIRATORY ELECTRON TRANSPORT	REACTOME RRNA PROCESSING IN THE NUCLEUS AND CYTOSOL
GO BP CYTOCHROME COMPLEX ASSEMBLY	REACTOME DEGRADATION OF BETA CATENIN BY THE DESTRUCTION COMPLEX	GO BP REGULATION OF MYELOID LEUKOCYTE DIFFERENTIATION	GO BP TRANSLATIONAL ELONGATION	REACTOME MITOCHONDRIAL FATTY ACID BETA OXIDATION	REACTOME INFECTIOUS DISEASE
GO BP DETECTION OF ABIOTIC STIMULUS	GO BP CYTOPLASMIC TRANSLATION	GO BP ELECTRON TRANSPORT CHAIN	REACTOME SELENOAMINO ACID METABOLISM		REACTOME DOWNSTREAM SIGNALING EVENTS OF B CELL RECEPTOR BCR
GO BP MITOCHONDRIAL TRANSLATION		GO BP PROTEIN TARGETING TO MEMBRANE	REACTOME NONSENSE MEDIATED DECAY NMD INDEPENDENT OF THE EXON JUNCTION COMPLEX EJC		REACTOME ACTIVATION OF NF KAPPAB IN B CELLS
GO BP PHOSPHATIDYLINOSITOL PHOSPHORYLATION		GO BP NEGATIVE REGULATION OF MYELOID LEUKOCYTE DIFFERENTIATION	REACTOME SRP DEPENDENT COTRANSLATIONAL PROTEIN TARGETING TO MEMBRANE		REACTOME VIF MEDIATED DEGRADATION OF APOBEC3G
GO BP LIPID PHOSPHORYLATION		GO BP VIRAL GENE EXPRESSION	REACTOME REGULATION OF EXPRESSION OF SLITS AND ROBOS		REACTOME NEGATIVE REGULATION OF NOTCH4 SIGNALING
GO BP PLATELET DERIVED GROWTH FACTOR RECEPTOR SIGNALING PATHWAY		GO BP NUCLEAR TRANSCRIBED MRNA CATABOLIC PROCESS	REACTOME RESPIRATORY ELECTRON TRANSPORT ATP SYNTHESIS BY CHEMIOSMOTIC COUPLING AND HEAT PRODUCTION BY UNCOUPLING PROTEINS		REACTOME AUF1 HNRNP D0 BINDS AND DESTABILIZES MRNA
REACTOME NUCLEOBASE CATABOLISM		GO BP TYPE 2 IMMUNE RESPONSE	REACTOME TRANSLATION		REACTOME SIGNALING BY THE B CELL RECEPTOR BCR
REACTOME MET ACTIVATES PTK2 SIGNALING		GO BP MYD88 INDEPENDENT TOLL LIKE RECEPTOR SIGNALING PATHWAY	REACTOME MITOCHONDRIAL TRANSLATION		REACTOME CROSS PRESENTATION OF SOLUBLE EXOGENOUS ANTIGENS ENDOSOMES
REACTOME PROCESSING OF SMDT1		GO BP CYTOKINE METABOLIC PROCESS	REACTOME EUKARYOTIC TRANSLATION INITIATION		REACTOME DECTIN 1 MEDIATED NONCANONICAL NF KB SIGNALING
		GO BP REGULATION OF OSTEOCLAST DIFFERENTIATION	REACTOME RESPIRATORY ELECTRON TRANSPORT		REACTOME ORC1 REMOVAL FROM CHROMATIN
		GO BP NEGATIVE REGULATION OF LEUKOCYTE DIFFERENTIATION	REACTOME COMPLEX I BIOGENESIS		REACTOME DEFECTIVE CFTR CAUSES CYSTIC FIBROSIS
		GO BP NEGATIVE REGULATION OF RNA SPLICING	REACTOME NONSENSE MEDIATED DECAY NMD		REACTOME REGULATION OF MRNA STABILITY BY PROTEINS THAT BIND AU RICH ELEMENTS
		GO BP POSITIVE REGULATION OF CHEMOKINE PRODUCTION	REACTOME HEDGEHOG LIGAND BIOGENESIS		REACTOME ASSEMBLY OF THE PRE REPLICATIVE COMPLEX
		REACTOME RUNX1 REGULATES TRANSCRIPTION OF GENES INVOLVED IN DIFFERENTIATION OF HSCS	REACTOME SIGNALING BY ROBO RECEPTORS		REACTOME REGULATION OF APOPTOSIS
		REACTOME NUCLEAR EVENTS KINASE AND TRANSCRIPTION FACTOR ACTIVATION			REACTOME DNA REPLICATION PRE INITIATION
		REACTOME TNFR2 NON CANONICAL NF KB PATHWAY			REACTOME DOWNSTREAM TCR SIGNALING
		REACTOME KERATINIZATION			REACTOME SCF SKP2 MEDIATED DEGRADATION OF P27 P21
		REACTOME UCH PROTEINASES			REACTOME CDK MEDIATED PHOSPHORYLATION AND REMOVAL OF CDC6
		REACTOME CLEC7A DECTIN 1 SIGNALING			REACTOME DEGRADATION OF DVL
		REACTOME C TYPE LECTIN RECEPTORS CLRS			REACTOME FCERI MEDIATED NF KB ACTIVATION
		REACTOME FORMATION OF THE CORNIFIED ENVELOPE			REACTOME FBXL7 DOWN REGULATES AURKA DURING MITOTIC ENTRY AND IN EARLY MITOSIS
		REACTOME TRANSLESION SYNTHESIS BY POLH			REACTOME REGULATION OF RAS BY GAPS
		REACTOME G1 S DNA DAMAGE CHECKPOINTS			REACTOME CELLULAR RESPONSE TO HYPOXIA
		REACTOME STABILIZATION OF P53			REACTOME SWITCHING OF ORIGINS TO A POST REPLICATIVE STATE
		REACTOME NEGATIVE REGULATION OF MAPK PATHWAY			REACTOME ACTIVATION OF APC C AND APC C:CDC20 MEDIATED DEGRADATION OF MITOTIC PROTEINS
		REACTOME ABC TRANSPORTER DISORDERS			REACTOME METABOLISM OF AMINO ACIDS AND DERIVATIVES
		REACTOME MRNA CAPPING			REACTOME CRISTAE FORMATION
		REACTOME CHOLESTEROL BIOSYNTHESIS			REACTOME MITOCHONDRIAL PROTEIN IMPORT
					REACTOME REGULATION OF RUNX2 EXPRESSION AND ACTIVITY
					REACTOME DNA REPLICATION
					REACTOME MRNA SPLICING
					REACTOME REGULATION OF RUNX3 EXPRESSION AND ACTIVITY
					REACTOME CYCLIN A:CDK2 ASSOCIATED EVENTS AT S PHASE ENTRY
					GO BP TRANSLATIONAL INITIATION
					GO BP NUCLEAR TRANSCRIBED MRNA CATABOLIC PROCESS NONSENSE MEDIATED DECAY
					GO BP PROTEASOMAL UBIQUITIN INDEPENDENT PROTEIN CATABOLIC PROCESS

## Sheet: TE HI vs HG
HI TE VS CNTRL TE EXCLUSIVE GENE SETS	HG TE VS CNTRL TE EXCLUSIVE GENE SETS	SHARED GENE SETS
REACTOME THE CITRIC ACID TCA CYCLE AND RESPIRATORY ELECTRON TRANSPORT	REACTOME DNA REPLICATION PRE INITIATION	REACTOME ORC1 REMOVAL FROM CHROMATIN
HALLMARKS OXIDATIVE PHOSPHORYLATION	REACTOME MITOTIC G1 G1 S PHASES	REACTOME SWITCHING OF ORIGINS TO A POST REPLICATIVE STATE
REACTOME RESPIRATORY ELECTRON TRANSPORT ATP SYNTHESIS BY CHEMIOSMOTIC COUPLING AND HEAT PRODUCTION BY UNCOUPLING PROTEINS	HALLMARK MYC TARGETS V1	REACTOME ASSEMBLY OF THE PRE REPLICATIVE COMPLEX
REACTOME RESPIRATORY ELECTRON TRANSPORT	REACTOME REGULATION OF PTEN STABILITY AND ACTIVITY	REACTOME DNA REPLICATION
KEGG OXIDATIVE PHOSPHORYLATION	REACTOME G2 M CHECKPOINTS	REACTOME ACTIVATION OF APC C AND APC C:CDC20 MEDIATED DEGRADATION OF MITOTIC PROTEINS
REACTOME MITOCHONDRIAL TRANSLATION	REACTOME ACTIVATION OF ATR IN RESPONSE TO REPLICATION STRESS	REACTOME REGULATION OF MITOTIC CELL CYCLE
GO BP OXIDATIVE PHOSPHORYLATION	REACTOME MAPK6 MAPK4 SIGNALING	REACTOME HEDGEHOG LIGAND BIOGENESIS
GO BP TRANSLATIONAL TERMINATION	REACTOME TP53 REGULATES METABOLIC GENES	REACTOME CDK MEDIATED PHOSPHORYLATION AND REMOVAL OF CDC6
GO BP MITOCHONDRIAL TRANSLATIONAL TERMINATION	REACTOME GENE AND PROTEIN EXPRESSION BY JAK STAT SIGNALING AFTER INTERLEUKIN 12 STIMULATION	KEGG PROTEASOME
GO BP MITOCHONDRIAL ELECTRON TRANSPORT NADH TO UBIQUINONE	REACTOME AUF1 HNRNP D0 BINDS AND DESTABILIZES MRNA	REACTOME CROSS PRESENTATION OF SOLUBLE EXOGENOUS ANTIGENS ENDOSOMES
GO BP ANTIGEN PROCESSING AND PRESENTATION OF PEPTIDE ANTIGEN	REACTOME THE ROLE OF GTSE1 IN G2 M PROGRESSION AFTER G2 CHECKPOINT	REACTOME ACTIVATION OF NF KAPPAB IN B CELLS
KEGG PARKINSONS DISEASE	HALLMARK PROTEIN SECRETION	REACTOME DEFECTIVE CFTR CAUSES CYSTIC FIBROSIS
GO BP ANTIGEN PROCESSING AND PRESENTATION	REACTOME TRANSCRIPTIONAL REGULATION BY TP53	REACTOME NEGATIVE REGULATION OF NOTCH4 SIGNALING
GO BP RESPIRATORY ELECTRON TRANSPORT CHAIN	REACTOME S PHASE	REACTOME VIF MEDIATED DEGRADATION OF APOBEC3G
GO BP REGULATION OF SYNAPTIC VESICLE TRANSPORT	REACTOME CYTOSOLIC TRNA AMINOACYLATION	REACTOME DOWNSTREAM TCR SIGNALING
GO BP REGULATION OF CELLULAR AMINE METABOLIC PROCESS	REACTOME TRANSCRIPTIONAL ACTIVITY OF SMAD2 SMAD3:SMAD4 HETEROTRIMER	REACTOME APC C:CDH1 MEDIATED DEGRADATION OF CDC20 AND OTHER APC C:CDH1 TARGETED PROTEINS IN LATE MITOSIS EARLY G1
REACTOME COMPLEX I BIOGENESIS	REACTOME MTOR SIGNALLING	REACTOME METABOLISM OF POLYAMINES
GO BP ANAPHASE PROMOTING COMPLEX DEPENDENT CATABOLIC PROCESS	REACTOME DOWNSTREAM SIGNALING EVENTS OF B CELL RECEPTOR BCR	REACTOME SCF SKP2 MEDIATED DEGRADATION OF P27 P21
GO BP ANTIGEN PROCESSING AND PRESENTATION OF PEPTIDE ANTIGEN VIA MHC CLASS I	REACTOME MISCELLANEOUS TRANSPORT AND BINDING EVENTS	REACTOME REGULATION OF RUNX3 EXPRESSION AND ACTIVITY
GO BP ELECTRON TRANSPORT CHAIN	REACTOME SIGNALING BY TGF BETA FAMILY MEMBERS	REACTOME PCP CE PATHWAY
GO BP CELLULAR RESPIRATION	REACTOME ACTIVATION OF THE PRE REPLICATIVE COMPLEX	REACTOME DEGRADATION OF AXIN
KEGG ALZHEIMERS DISEASE	REACTOME DEGRADATION OF BETA CATENIN BY THE DESTRUCTION COMPLEX	REACTOME DEGRADATION OF DVL
REACTOME CRISTAE FORMATION	REACTOME BETA CATENIN INDEPENDENT WNT SIGNALING	REACTOME DECTIN 1 MEDIATED NONCANONICAL NF KB SIGNALING
GO BP PHA SOME MATURATION	REACTOME DOWNREGULATION OF SMAD2 3:SMAD4 TRANSCRIPTIONAL ACTIVITY	REACTOME HOST INTERACTIONS OF HIV FACTORS
GO BP REGULATION OF CELLULAR AMINO ACID METABOLIC PROCESS	REACTOME MTORC1 MEDIATED SIGNALLING	REACTOME TCR SIGNALING
GO BP ATP SYNTHESIS COUPLED ELECTRON TRANSPORT	REACTOME CELLULAR RESPONSE TO HYPOXIA	REACTOME FBXL7 DOWN REGULATES AURKA DURING MITOTIC ENTRY AND IN EARLY MITOSIS
GO BP DRUG CATABOLIC PROCESS	REACTOME CELL CYCLE CHECKPOINTS	REACTOME REGULATION OF RUNX2 EXPRESSION AND ACTIVITY
GO BP DICARBOXYLIC ACID METABOLIC PROCESS	REACTOME ENERGY DEPENDENT REGULATION OF MTOR BY LKB1 AMPK	REACTOME STABILIZATION OF P53
GO BP AMINE METABOLIC PROCESS	HALLMARK P53 PATHWAY	REACTOME FCERI MEDIATED NF KB ACTIVATION
GO BP NADH DEHYDROGENASE COMPLEX ASSEMBLY	REACTOME PTEN REGULATION	REACTOME TRANSLATION
REACTOME PYRUVATE METABOLISM AND CITRIC ACID TCA CYCLE	REACTOME GAP JUNCTION TRAFFICKING AND REGULATION	REACTOME ASYMMETRIC LOCALIZATION OF PCP PROTEINS
REACTOME REGULATION OF RAS BY GAPS	REACTOME MITOTIC METAPHASE AND ANAPHASE	REACTOME REGULATION OF APOPTOSIS
REACTOME ABC TRANSPORTER DISORDERS	REACTOME SIGNALING BY TGF BETA RECEPTOR COMPLEX	REACTOME G1 S DNA DAMAGE CHECKPOINTS
REACTOME METABOLISM OF AMINO ACIDS AND DERIVATIVES	REACTOME RRNA PROCESSING IN THE NUCLEUS AND CYTOSOL	REACTOME ABC FAMILY PROTEINS MEDIATED TRANSPORT
REACTOME MITOCHONDRIAL CALCIUM ION TRANSPORT	REACTOME EUKARYOTIC TRANSLATION INITIATION
REACTOME ROS AND RNS PRODUCTION IN PHA CYTES	HALLMARK APOPTOSIS
REACTOME METABOLISM OF NUCLEOTIDES	HALLMARK MTORC1 SIGNALING
REACTOME SELENOAMINO ACID METABOLISM	HALLMARK TGF BETA SIGNALING
REACTOME MITOCHONDRIAL PROTEIN IMPORT	HALLMARK PI3K AKT MTOR SIGNALING
REACTOME SYNTHESIS OF BILE ACIDS AND BILE SALTS	HALLMARK E2F TARGETS
KEGG RIBOSOME	HALLMARK HEME METABOLISM
REACTOME DEGRADATION OF GLI1 BY THE PROTEASOME	HALLMARK TNFA SIGNALING VIA NFKB
REACTOME MITOCHONDRIAL FATTY ACID BETA OXIDATION	REACTOME CHOLESTEROL BIOSYNTHESIS
REACTOME BILE ACID AND BILE SALT METABOLISM	REACTOME ACTIVATION OF GENE EXPRESSION BY SREBF SREBP
REACTOME PROTEIN LOCALIZATION
REACTOME ANTIGEN PROCESSING CROSS PRESENTATION
REACTOME NUCLEOBASE CATABOLISM
HALLMARKS PROTEIN SECRETION
HALLMARKS BILE ACID METABOLISM
HALLMARKS MITOTIC SPINDLE
HALLMARKS NOTCH SIGNALING
HALLMARKS HEDGEHOG SIGNALING
HALLMARKS UV RESPONSE DN
HALLMARKS WNT BETA CATENIN SIGNALING
HALLMARKS APICAL JUNCTION
GO BP REGULATION OF SMOOTH MUSCLE CELL DIFFERENTIATION

## Sheet: TE HI vs HGI
HI TE VS CNTRL TE EXCLUSIVE GENE SETS	HGI TE VS CNTRL TE EXCLUSIVE GENE SETS	SHARED GENE SETS
HALLMARKS OXIDATIVE PHOSPHORYLATION	REACTOME REGULATION OF EXPRESSION OF SLITS AND ROBOS	REACTOME SELENOAMINO ACID METABOLISM
KEGG OXIDATIVE PHOSPHORYLATION	REACTOME EUKARYOTIC TRANSLATION INITIATION	KEGG RIBOSOME
REACTOME MITOCHONDRIAL TRANSLATION	REACTOME SIGNALING BY ROBO RECEPTORS	REACTOME ORC1 REMOVAL FROM CHROMATIN
GO BP OXIDATIVE PHOSPHORYLATION	REACTOME NONSENSE MEDIATED DECAY NMD INDEPENDENT OF THE EXON JUNCTION COMPLEX EJC	REACTOME METABOLISM OF POLYAMINES
GO BP TRANSLATIONAL TERMINATION	REACTOME INFLUENZA INFECTION	REACTOME SWITCHING OF ORIGINS TO A POST REPLICATIVE STATE
GO BP MITOCHONDRIAL TRANSLATIONAL TERMINATION	REACTOME RRNA PROCESSING IN THE NUCLEUS AND CYTOSOL	REACTOME REGULATION OF RUNX2 EXPRESSION AND ACTIVITY
GO BP MITOCHONDRIAL ELECTRON TRANSPORT NADH TO UBIQUINONE	REACTOME RRNA PROCESSING	REACTOME DNA REPLICATION
GO BP ANTIGEN PROCESSING AND PRESENTATION OF PEPTIDE ANTIGEN	REACTOME NONSENSE MEDIATED DECAY NMD	REACTOME REGULATION OF MITOTIC CELL CYCLE
KEGG PARKINSONS DISEASE	HALLMARK MYC TARGETS V1	REACTOME ACTIVATION OF APC C AND APC C:CDC20 MEDIATED DEGRADATION OF MITOTIC PROTEINS
GO BP ANTIGEN PROCESSING AND PRESENTATION	REACTOME REGULATION OF MRNA STABILITY BY PROTEINS THAT BIND AU RICH ELEMENTS	REACTOME ASSEMBLY OF THE PRE REPLICATIVE COMPLEX
GO BP RESPIRATORY ELECTRON TRANSPORT CHAIN	REACTOME DNA REPLICATION PRE INITIATION	REACTOME APC C:CDH1 MEDIATED DEGRADATION OF CDC20 AND OTHER APC C:CDH1 TARGETED PROTEINS IN LATE MITOSIS EARLY G1
GO BP REGULATION OF SYNAPTIC VESICLE TRANSPORT	REACTOME AUF1 HNRNP D0 BINDS AND DESTABILIZES MRNA	REACTOME CROSS PRESENTATION OF SOLUBLE EXOGENOUS ANTIGENS ENDOSOMES
GO BP REGULATION OF CELLULAR AMINE METABOLIC PROCESS	GO BP COTRANSLATIONAL PROTEIN TARGETING TO MEMBRANE	REACTOME VIF MEDIATED DEGRADATION OF APOBEC3G
REACTOME COMPLEX I BIOGENESIS	REACTOME SRP DEPENDENT COTRANSLATIONAL PROTEIN TARGETING TO MEMBRANE	KEGG PROTEASOME
GO BP ANTIGEN PROCESSING AND PRESENTATION OF PEPTIDE ANTIGEN VIA MHC CLASS I	REACTOME ACTIVATION OF THE MRNA UPON BINDING OF THE CAP BINDING COMPLEX AND EIFS AND SUBSEQUENT BINDING TO 43S	REACTOME DECTIN 1 MEDIATED NONCANONICAL NF KB SIGNALING
GO BP ELECTRON TRANSPORT CHAIN	GO BP POSITIVE REGULATION OF MYELOID LEUKOCYTE DIFFERENTIATION	REACTOME CDK MEDIATED PHOSPHORYLATION AND REMOVAL OF CDC6
GO BP CELLULAR RESPIRATION	REACTOME THE ROLE OF GTSE1 IN G2 M PROGRESSION AFTER G2 CHECKPOINT	REACTOME DEGRADATION OF GLI1 BY THE PROTEASOME
KEGG ALZHEIMERS DISEASE	GO BP ESTABLISHMENT OF PROTEIN LOCALIZATION TO ENDOPLASMIC RETICULUM	REACTOME REGULATION OF APOPTOSIS
REACTOME CRISTAE FORMATION	REACTOME INFECTIOUS DISEASE	REACTOME HEDGEHOG LIGAND BIOGENESIS
GO BP PHA SOME MATURATION	GO BP NEGATIVE REGULATION OF SIGNAL TRANSDUCTION BY P53 CLASS MEDIATOR	REACTOME NEGATIVE REGULATION OF NOTCH4 SIGNALING
GO BP ATP SYNTHESIS COUPLED ELECTRON TRANSPORT	GO BP REGULATION OF TRANSCRIPTION FROM RNA POLYMERASE II PROMOTER IN RESPONSE TO HYPOXIA	REACTOME DEGRADATION OF DVL
GO BP DRUG CATABOLIC PROCESS	REACTOME RUNX1 REGULATES TRANSCRIPTION OF GENES INVOLVED IN DIFFERENTIATION OF HSCS	REACTOME DEFECTIVE CFTR CAUSES CYSTIC FIBROSIS
REACTOME FCERI MEDIATED NF KB ACTIVATION	GO BP ZYMOGEN ACTIVATION	GO BP REGULATION OF CELLULAR AMINO ACID METABOLIC PROCESS
GO BP DICARBOXYLIC ACID METABOLIC PROCESS	GO BP POSITIVE REGULATION OF MYELOID CELL DIFFERENTIATION	REACTOME TRANSLATION
GO BP AMINE METABOLIC PROCESS	REACTOME HSP90 CHAPERONE CYCLE FOR STEROID HORMONE RECEPTORS SHR	REACTOME FBXL7 DOWN REGULATES AURKA DURING MITOTIC ENTRY AND IN EARLY MITOSIS
GO BP NADH DEHYDROGENASE COMPLEX ASSEMBLY	GO BP POSITIVE REGULATION OF CYTOKINE BIOSYNTHETIC PROCESS	REACTOME DOWNSTREAM TCR SIGNALING
REACTOME PYRUVATE METABOLISM AND CITRIC ACID TCA CYCLE	REACTOME CELLULAR RESPONSE TO HYPOXIA	REACTOME ACTIVATION OF NF KAPPAB IN B CELLS
REACTOME REGULATION OF RAS BY GAPS	GO BP RESPONSE TO OSMOTIC STRESS	REACTOME REGULATION OF RUNX3 EXPRESSION AND ACTIVITY
REACTOME METABOLISM OF AMINO ACIDS AND DERIVATIVES	REACTOME PREFOLDIN MEDIATED TRANSFER OF SUBSTRATE TO CCT TRIC	REACTOME HOST INTERACTIONS OF HIV FACTORS
REACTOME MITOCHONDRIAL CALCIUM ION TRANSPORT	REACTOME GAP JUNCTION TRAFFICKING AND REGULATION	GO BP ANAPHASE PROMOTING COMPLEX DEPENDENT CATABOLIC PROCESS
REACTOME ROS AND RNS PRODUCTION IN PHA CYTES	REACTOME TRANSCRIPTIONAL REGULATION BY MECP2	REACTOME STABILIZATION OF P53
REACTOME METABOLISM OF NUCLEOTIDES	REACTOME MAPK6 MAPK4 SIGNALING	REACTOME SCF SKP2 MEDIATED DEGRADATION OF P27 P21
REACTOME MITOCHONDRIAL PROTEIN IMPORT	REACTOME RRNA MODIFICATION IN THE NUCLEUS AND CYTOSOL	REACTOME RESPIRATORY ELECTRON TRANSPORT ATP SYNTHESIS BY CHEMIOSMOTIC COUPLING AND HEAT PRODUCTION BY UNCOUPLING PROTEINS
REACTOME SYNTHESIS OF BILE ACIDS AND BILE SALTS	REACTOME SIGNALING BY THE B CELL RECEPTOR BCR	REACTOME TCR SIGNALING
REACTOME MITOCHONDRIAL FATTY ACID BETA OXIDATION	REACTOME MICRORNA MIRNA BIOGENESIS	REACTOME G1 S DNA DAMAGE CHECKPOINTS
REACTOME BILE ACID AND BILE SALT METABOLISM	REACTOME HEDGEHOG ON STATE	REACTOME DEGRADATION OF AXIN
REACTOME PROTEIN LOCALIZATION	REACTOME S PHASE	REACTOME ASYMMETRIC LOCALIZATION OF PCP PROTEINS
REACTOME NUCLEOBASE CATABOLISM	REACTOME HEDGEHOG OFF STATE	REACTOME RESPIRATORY ELECTRON TRANSPORT
HALLMARKS PROTEIN SECRETION	REACTOME SIGNALING BY NOTCH4	REACTOME ANTIGEN PROCESSING CROSS PRESENTATION
HALLMARKS BILE ACID METABOLISM	REACTOME INTERLEUKIN 12 FAMILY SIGNALING	REACTOME ABC FAMILY PROTEINS MEDIATED TRANSPORT
HALLMARKS MITOTIC SPINDLE	REACTOME COOPERATION OF PREFOLDIN AND TRIC CCT IN ACTIN AND TUBULIN FOLDING	REACTOME PCP CE PATHWAY
HALLMARKS NOTCH SIGNALING	REACTOME DOWNSTREAM SIGNALING EVENTS OF B CELL RECEPTOR BCR	REACTOME THE CITRIC ACID TCA CYCLE AND RESPIRATORY ELECTRON TRANSPORT
HALLMARKS HEDGEHOG SIGNALING	REACTOME G2 M CHECKPOINTS	REACTOME ABC TRANSPORTER DISORDERS
HALLMARKS UV RESPONSE DN	REACTOME DEGRADATION OF BETA CATENIN BY THE DESTRUCTION COMPLEX
HALLMARKS WNT BETA CATENIN SIGNALING	HALLMARK REACTIVE OXYGEN SPECIES PATHWAY
HALLMARKS APICAL JUNCTION	REACTOME FC EPSILON RECEPTOR FCERI SIGNALING
GO BP REGULATION OF SMOOTH MUSCLE CELL DIFFERENTIATION	REACTOME MITOTIC METAPHASE AND ANAPHASE
	REACTOME MITOTIC G1 G1 S PHASES
	REACTOME HIV INFECTION
	REACTOME AXON GUIDANCE
	REACTOME TRANSCRIPTIONAL REGULATION BY RUNX2
	REACTOME GENE AND PROTEIN EXPRESSION BY JAK STAT SIGNALING AFTER INTERLEUKIN 12 STIMULATION
	REACTOME INTRACELLULAR SIGNALING BY SECOND MESSENGERS
	REACTOME INTERLEUKIN 3 INTERLEUKIN 5 AND GM CSF SIGNALING
	HALLMARK TNFA SIGNALING VIA NFKB
	REACTOME REGULATION OF PTEN STABILITY AND ACTIVITY
	REACTOME SYNDECAN INTERACTIONS
	REACTOME CELLULAR RESPONSES TO STRESS
	REACTOME FCGAMMA RECEPTOR FCGR DEPENDENT PHACYTOSIS
	REACTOME SIGNALING BY FGFR IN DISEASE
	HALLMARK TGF BETA SIGNALING
	HALLMARK KRAS SIGNALING UP
	HALLMARK ALLOGRAFT REJECTION
	HALLMARK P53 PATHWAY
	HALLMARK OXIDATIVE PHOSPHORYLATION

## Sheet: TE HG vs HGI
HG TE VS CNTRL TE EXCLUSIVE GENE SETS	HGI TE VS CNTRL TE EXCLUSIVE GENE SETS	SHARED GENE SETS
REACTOME ACTIVATION OF ATR IN RESPONSE TO REPLICATION STRESS	REACTOME REGULATION OF EXPRESSION OF SLITS AND ROBOS	REACTOME EUKARYOTIC TRANSLATION INITIATION
REACTOME TP53 REGULATES METABOLIC GENES	REACTOME SELENOAMINO ACID METABOLISM	REACTOME RRNA PROCESSING IN THE NUCLEUS AND CYTOSOL
HALLMARK PROTEIN SECRETION	KEGG RIBOSOME	HALLMARK MYC TARGETS V1
REACTOME TRANSCRIPTIONAL REGULATION BY TP53	REACTOME SIGNALING BY ROBO RECEPTORS	REACTOME ORC1 REMOVAL FROM CHROMATIN
REACTOME CYTOSOLIC TRNA AMINOACYLATION	REACTOME NONSENSE MEDIATED DECAY NMD INDEPENDENT OF THE EXON JUNCTION COMPLEX EJC	REACTOME METABOLISM OF POLYAMINES
REACTOME TRANSCRIPTIONAL ACTIVITY OF SMAD2 SMAD3:SMAD4 HETEROTRIMER	REACTOME INFLUENZA INFECTION	REACTOME SWITCHING OF ORIGINS TO A POST REPLICATIVE STATE
REACTOME MTOR SIGNALLING	REACTOME RRNA PROCESSING	REACTOME REGULATION OF RUNX2 EXPRESSION AND ACTIVITY
REACTOME MISCELLANEOUS TRANSPORT AND BINDING EVENTS	REACTOME NONSENSE MEDIATED DECAY NMD	REACTOME DNA REPLICATION
REACTOME SIGNALING BY TGF BETA FAMILY MEMBERS	REACTOME REGULATION OF MRNA STABILITY BY PROTEINS THAT BIND AU RICH ELEMENTS	REACTOME DNA REPLICATION PRE INITIATION
REACTOME ACTIVATION OF THE PRE REPLICATIVE COMPLEX	GO BP COTRANSLATIONAL PROTEIN TARGETING TO MEMBRANE	REACTOME REGULATION OF MITOTIC CELL CYCLE
REACTOME FCERI MEDIATED NF KB ACTIVATION	REACTOME SRP DEPENDENT COTRANSLATIONAL PROTEIN TARGETING TO MEMBRANE	REACTOME AUF1 HNRNP D0 BINDS AND DESTABILIZES MRNA
REACTOME BETA CATENIN INDEPENDENT WNT SIGNALING	REACTOME ACTIVATION OF THE MRNA UPON BINDING OF THE CAP BINDING COMPLEX AND EIFS AND SUBSEQUENT BINDING TO 43S	REACTOME ACTIVATION OF APC C AND APC C:CDC20 MEDIATED DEGRADATION OF MITOTIC PROTEINS
REACTOME DOWNREGULATION OF SMAD2 3:SMAD4 TRANSCRIPTIONAL ACTIVITY	GO BP POSITIVE REGULATION OF MYELOID LEUKOCYTE DIFFERENTIATION	REACTOME ASSEMBLY OF THE PRE REPLICATIVE COMPLEX
REACTOME MTORC1 MEDIATED SIGNALLING	REACTOME DEGRADATION OF GLI1 BY THE PROTEASOME	REACTOME APC C:CDH1 MEDIATED DEGRADATION OF CDC20 AND OTHER APC C:CDH1 TARGETED PROTEINS IN LATE MITOSIS EARLY G1
REACTOME CELL CYCLE CHECKPOINTS	GO BP ESTABLISHMENT OF PROTEIN LOCALIZATION TO ENDOPLASMIC RETICULUM	REACTOME CROSS PRESENTATION OF SOLUBLE EXOGENOUS ANTIGENS ENDOSOMES
REACTOME ENERGY DEPENDENT REGULATION OF MTOR BY LKB1 AMPK	GO BP REGULATION OF CELLULAR AMINO ACID METABOLIC PROCESS	REACTOME VIF MEDIATED DEGRADATION OF APOBEC3G
REACTOME PTEN REGULATION	REACTOME INFECTIOUS DISEASE	KEGG PROTEASOME
REACTOME SIGNALING BY TGF BETA RECEPTOR COMPLEX	GO BP NEGATIVE REGULATION OF SIGNAL TRANSDUCTION BY P53 CLASS MEDIATOR	REACTOME DECTIN 1 MEDIATED NONCANONICAL NF KB SIGNALING
HALLMARK APOPTOSIS	GO BP REGULATION OF TRANSCRIPTION FROM RNA POLYMERASE II PROMOTER IN RESPONSE TO HYPOXIA	REACTOME CDK MEDIATED PHOSPHORYLATION AND REMOVAL OF CDC6
HALLMARK MTORC1 SIGNALING	REACTOME RUNX1 REGULATES TRANSCRIPTION OF GENES INVOLVED IN DIFFERENTIATION OF HSCS	REACTOME REGULATION OF APOPTOSIS
HALLMARK PI3K AKT MTOR SIGNALING	GO BP ZYMOGEN ACTIVATION	REACTOME HEDGEHOG LIGAND BIOGENESIS
HALLMARK E2F TARGETS	GO BP POSITIVE REGULATION OF MYELOID CELL DIFFERENTIATION	REACTOME NEGATIVE REGULATION OF NOTCH4 SIGNALING
HALLMARK HEME METABOLISM	REACTOME HSP90 CHAPERONE CYCLE FOR STEROID HORMONE RECEPTORS SHR	REACTOME DEGRADATION OF DVL
REACTOME CHOLESTEROL BIOSYNTHESIS	GO BP ANAPHASE PROMOTING COMPLEX DEPENDENT CATABOLIC PROCESS	REACTOME THE ROLE OF GTSE1 IN G2 M PROGRESSION AFTER G2 CHECKPOINT
REACTOME ACTIVATION OF GENE EXPRESSION BY SREBF SREBP	GO BP POSITIVE REGULATION OF CYTOKINE BIOSYNTHETIC PROCESS	REACTOME DEFECTIVE CFTR CAUSES CYSTIC FIBROSIS
	GO BP RESPONSE TO OSMOTIC STRESS	REACTOME TRANSLATION
	REACTOME PREFOLDIN MEDIATED TRANSFER OF SUBSTRATE TO CCT TRIC	REACTOME FBXL7 DOWN REGULATES AURKA DURING MITOTIC ENTRY AND IN EARLY MITOSIS
	REACTOME RESPIRATORY ELECTRON TRANSPORT ATP SYNTHESIS BY CHEMIOSMOTIC COUPLING AND HEAT PRODUCTION BY UNCOUPLING PROTEINS	REACTOME DOWNSTREAM TCR SIGNALING
	REACTOME TRANSCRIPTIONAL REGULATION BY MECP2	REACTOME ACTIVATION OF NF KAPPAB IN B CELLS
	REACTOME RRNA MODIFICATION IN THE NUCLEUS AND CYTOSOL	REACTOME REGULATION OF RUNX3 EXPRESSION AND ACTIVITY
	REACTOME SIGNALING BY THE B CELL RECEPTOR BCR	REACTOME HOST INTERACTIONS OF HIV FACTORS
	REACTOME MICRORNA MIRNA BIOGENESIS	REACTOME CELLULAR RESPONSE TO HYPOXIA
	REACTOME HEDGEHOG ON STATE	REACTOME STABILIZATION OF P53
	REACTOME HEDGEHOG OFF STATE	REACTOME SCF SKP2 MEDIATED DEGRADATION OF P27 P21
	REACTOME SIGNALING BY NOTCH4	REACTOME GAP JUNCTION TRAFFICKING AND REGULATION
	REACTOME INTERLEUKIN 12 FAMILY SIGNALING	REACTOME TCR SIGNALING
	REACTOME RESPIRATORY ELECTRON TRANSPORT	REACTOME G1 S DNA DAMAGE CHECKPOINTS
	REACTOME COOPERATION OF PREFOLDIN AND TRIC CCT IN ACTIN AND TUBULIN FOLDING	REACTOME MAPK6 MAPK4 SIGNALING
	HALLMARK REACTIVE OXYGEN SPECIES PATHWAY	REACTOME DEGRADATION OF AXIN
	REACTOME FC EPSILON RECEPTOR FCERI SIGNALING	REACTOME ASYMMETRIC LOCALIZATION OF PCP PROTEINS
	REACTOME ANTIGEN PROCESSING CROSS PRESENTATION	REACTOME S PHASE
	REACTOME HIV INFECTION	REACTOME DOWNSTREAM SIGNALING EVENTS OF B CELL RECEPTOR BCR
	REACTOME AXON GUIDANCE	REACTOME G2 M CHECKPOINTS
	REACTOME TRANSCRIPTIONAL REGULATION BY RUNX2	REACTOME DEGRADATION OF BETA CATENIN BY THE DESTRUCTION COMPLEX
	REACTOME THE CITRIC ACID TCA CYCLE AND RESPIRATORY ELECTRON TRANSPORT	REACTOME MITOTIC METAPHASE AND ANAPHASE
	REACTOME ABC TRANSPORTER DISORDERS	REACTOME MITOTIC G1 G1 S PHASES
	REACTOME INTRACELLULAR SIGNALING BY SECOND MESSENGERS	REACTOME ABC FAMILY PROTEINS MEDIATED TRANSPORT
	REACTOME INTERLEUKIN 3 INTERLEUKIN 5 AND GM CSF SIGNALING	REACTOME PCP CE PATHWAY
	REACTOME SYNDECAN INTERACTIONS	REACTOME GENE AND PROTEIN EXPRESSION BY JAK STAT SIGNALING AFTER INTERLEUKIN 12 STIMULATION
	REACTOME CELLULAR RESPONSES TO STRESS	HALLMARK TNFA SIGNALING VIA NFKB
	REACTOME FCGAMMA RECEPTOR FCGR DEPENDENT PHACYTOSIS	REACTOME REGULATION OF PTEN STABILITY AND ACTIVITY
	REACTOME SIGNALING BY FGFR IN DISEASE	HALLMARK TGF BETA SIGNALING
	HALLMARK KRAS SIGNALING UP	HALLMARK P53 PATHWAY
	HALLMARK ALLOGRAFT REJECTION
	HALLMARK OXIDATIVE PHOSPHORYLATION

[truncated: 1 more sheets: TE HI vs HG vs HGI]
