# Supplementary material for: Identification of the Inner Cell Mass and the Trophectoderm Responses after an In Vitro Exposure to Glucose and Insulin during the Preimplantation Period in the Rabbit Embryo
Source: Cells. 2022 Nov 25;11(23):3766. doi: 10.3390/cells11233766 (PMC9736044; doi:10.3390/cells11233766)
Supplement: Supplementary file 1 [file cells-11-03766-s001.zip › Supplementary Table S4.xlsx]

## Sheet: Feuil1
Supplementary Table S4: Functional annotation of Differentially expressed genes (DEGs) in Trophectoderm (TE) of embryos developped with High Glucose (HG) versus Control (CNTRL)
Annotation Cluster 1	Enrichment Score: 1.720846119601664
Category	Term	Count	%	PValue	Genes	List Total	Pop Hits	Pop Total	Fold Enrichment	Bonferroni	Benjamini	FDR
UP_KW_BIOLOGICAL_PROCESS	KW-0028~Amino-acid biosynthesis	3	3.0927835051546393	0.006996941943810117	PSAT1, PHGDH, ALDH18A1	53	27	11111	23.29350104821803	0.3483929970655437	0.42626148538898895	0.42626148538898895
KEGG_PATHWAY	hsa01230:Biosynthesis of amino acids	4	4.123711340206185	0.007186032269825719	PSAT1, ACO1, PHGDH, ALDH18A1	44	75	8112	9.832727272727272	0.6408806933572956	1.0	1.0
REACTOME_PATHWAY	R-HSA-71291~Metabolism of amino acids and derivatives	5	5.154639175257731	0.13679310504314474	SLC25A15, PSAT1, TXNRD1, PHGDH, ALDH18A1	57	374	10538	2.4716202270381835	1.0	1.0	1.0
Annotation Cluster 2	Enrichment Score: 1.1525734465273783
Category	Term	Count	%	PValue	Genes	List Total	Pop Hits	Pop Total	Fold Enrichment	Bonferroni	Benjamini	FDR
GOTERM_CC_DIRECT	GO:0005769~early endosome	5	5.154639175257731	0.034159254254540125	ARRDC4, UVRAG, APP, SNX13, LDLR	88	283	20164	4.0483456472855766	0.9990087137836081	0.9710987995219263	0.9710987995219263
UP_KW_CELLULAR_COMPONENT	KW-0967~Endosome	7	7.216494845360824	0.06305189177069526	ARRDC4, UVRAG, APP, PDCD6, SNX13, KCNK1, LDLR	79	631	17441	2.449136391903549	0.827686404738213	0.4016825371110943	0.38680540610697967
UP_KW_CELLULAR_COMPONENT	KW-0968~Cytoplasmic vesicle	7	7.216494845360824	0.07438565502057301	ARRDC4, UVRAG, APP, PDCD6, CLTB, KCNK1, ADA	79	659	17441	2.345075968575325	0.8759456297999205	0.4016825371110943	0.38680540610697967
GOTERM_CC_DIRECT	GO:0005768~endosome	4	4.123711340206185	0.15311245498952497	ARRDC4, UVRAG, APP, PDCD6	88	313	20164	2.9282602381643916	0.9999999999999957	1.0	1.0
Annotation Cluster 3	Enrichment Score: 1.1290036685521325
Category	Term	Count	%	PValue	Genes	List Total	Pop Hits	Pop Total	Fold Enrichment	Bonferroni	Benjamini	FDR
GOTERM_CC_DIRECT	GO:0005911~cell-cell junction	5	5.154639175257731	0.00926014683813518	APP, KIRREL1, LAMA1, CTNND1, DSC2	88	190	20164	6.029904306220096	0.8429756545048491	0.6142564069296336	0.6142564069296336
GOTERM_MF_DIRECT	GO:0005102~receptor binding	6	6.185567010309279	0.04195513536208008	APP, AR, SMARCD3, LAMA1, CTNND1, AGRP	90	401	18770	3.1205320033250206	0.9999644190530025	1.0	1.0
UP_KW_BIOLOGICAL_PROCESS	KW-0130~Cell adhesion	5	5.154639175257731	0.1927276782914133	APP, LAMA1, CTNND1, DSC2, ADA	53	487	11111	2.152376893572508	0.9999978707639597	1.0	1.0
GOTERM_BP_DIRECT	GO:0007155~cell adhesion	4	4.123711340206185	0.40704107457542227	APP, LAMA1, DSC2, ADA	82	551	19349	1.71298304634589	1.0	1.0	1.0
Annotation Cluster 4	Enrichment Score: 1.046956040320302
Category	Term	Count	%	PValue	Genes	List Total	Pop Hits	Pop Total	Fold Enrichment	Bonferroni	Benjamini	FDR
GOTERM_BP_DIRECT	GO:0006468~protein phosphorylation	9	9.278350515463918	0.001234960787587076	SRPK2, UVRAG, APP, CDKL4, KSR1, LAMA1, TRIB1, YWHAZ, MAP4K4	82	505	19349	4.205288577638251	0.5932705503642844	0.4495257266816957	0.4495257266816957
GOTERM_MF_DIRECT	GO:0004672~protein kinase activity	6	6.185567010309279	0.033232525015254824	SRPK2, CDKL4, WEE1, KSR1, TRIB1, MAP4K4	90	376	18770	3.328014184397163	0.9996895687699315	1.0	1.0
UP_KW_MOLECULAR_FUNCTION	KW-0418~Kinase	8	8.24742268041237	0.035184111565973855	SRPK2, CDKL4, WEE1, KSR1, ALDH18A1, YWHAZ, MAP4K4, HK1	50	745	11639	2.4996510067114093	0.777839541330962	1.0	1.0
GOTERM_MF_DIRECT	GO:0005524~ATP binding	12	12.371134020618557	0.11149161608103515	SRPK2, CDKL4, WEE1, KSR1, MOV10L1, ALDH18A1, TRIB1, ACSBG2, SMC4, AACS, MAP4K4, HK1	90	1540	18770	1.6251082251082252	0.9999999999994629	1.0	1.0
GOTERM_MF_DIRECT	GO:0004712~protein serine/threonine/tyrosine kinase activity	5	5.154639175257731	0.1474622537169915	SRPK2, CDKL4, WEE1, KSR1, MAP4K4	90	430	18770	2.425064599483204	1.0	1.0	1.0
UP_KW_MOLECULAR_FUNCTION	KW-0808~Transferase	12	12.371134020618557	0.22190466283989607	NSD3, SRPK2, CDKL4, WEE1, KSR1, PSAT1, GPAT3, ALDH18A1, PIGW, YWHAZ, MAP4K4, HK1	50	2024	11639	1.3801185770750988	0.9999734919283537	1.0	1.0
UP_KW_MOLECULAR_FUNCTION	KW-0723~Serine/threonine-protein kinase	4	4.123711340206185	0.23013101473959402	SRPK2, CDKL4, KSR1, MAP4K4	50	394	11639	2.363248730964467	0.9999830368456997	1.0	1.0
GOTERM_MF_DIRECT	GO:0004674~protein serine/threonine kinase activity	3	3.0927835051546393	0.5576121089795771	SRPK2, KSR1, MAP4K4	90	392	18770	1.5960884353741496	1.0	1.0	1.0
GOTERM_BP_DIRECT	GO:0035556~intracellular signal transduction	3	3.0927835051546393	0.5590307342123022	SRPK2, KSR1, MAP4K4	82	445	19349	1.5907645930391887	1.0	1.0	1.0
Annotation Cluster 5	Enrichment Score: 0.8926956859146701
Category	Term	Count	%	PValue	Genes	List Total	Pop Hits	Pop Total	Fold Enrichment	Bonferroni	Benjamini	FDR
UP_KW_CELLULAR_COMPONENT	KW-0168~Coated pit	3	3.0927835051546393	0.022663916400698272	APP, CLTB, LDLR	79	52	17441	12.736854917234664	0.4614993881133035	0.20397524760628444	0.1964206088060517
REACTOME_PATHWAY	R-HSA-199992~trans-Golgi Network Vesicle Budding	3	3.0927835051546393	0.055963402859580194	APP, GOLGB1, CLTB	57	72	10538	7.703216374269005	0.999999999627789	1.0	1.0
REACTOME_PATHWAY	R-HSA-199991~Membrane Trafficking	5	5.154639175257731	0.43755731098751227	APP, GOLGB1, CLTB, LDLR, YWHAZ	57	634	10538	1.4580220266755215	1.0	1.0	1.0
REACTOME_PATHWAY	R-HSA-5653656~Vesicle-mediated transport	5	5.154639175257731	0.4841090908718543	APP, GOLGB1, CLTB, LDLR, YWHAZ	57	673	10538	1.3735304084877868	1.0	1.0	1.0
Annotation Cluster 6	Enrichment Score: 0.861751266964315
Category	Term	Count	%	PValue	Genes	List Total	Pop Hits	Pop Total	Fold Enrichment	Bonferroni	Benjamini	FDR
GOTERM_CC_DIRECT	GO:0005654~nucleoplasm	26	26.804123711340207	0.01876906499950605	FANK1, SMARCD3, PDCD6, BOD1L1, SLC40A1, SMC4, CNDP2, NSD3, CASP7, RAD21, BPTF, SRPK2, TLE4, GINS2, ZRANB2, MIOS, GADD45A, ZNF260, TXNRD1, NPM3, YWHAZ, AR, WEE1, TASOR2, LUC7L3, ATF7	88	3846	20164	1.5490237791329837	0.9769603914946206	0.9337609837254259	0.9337609837254259
GOTERM_CC_DIRECT	GO:0005634~nucleus	30	30.927835051546392	0.21761136788754282	FANK1, APP, SMARCD3, CCNJ, TRADD, PDCD6, CTNND1, LENG8, SMC4, RESF1, NSD3, CASP7, RAD21, ZNF821, BPTF, SRPK2, TLE4, GINS2, CDKL4, GADD45A, ZNF260, ZFC3H1, YWHAZ, AR, WEE1, TXNIP, LUC7L3, PADI2, ATF7, TRIB1	88	5848	20164	1.1754601417734112	1.0	1.0	1.0
UP_KW_CELLULAR_COMPONENT	KW-0539~Nucleus	25	25.773195876288657	0.636241483209913	FANK1, APP, SMARCD3, TRADD, PDCD6, CTNND1, SMC4, RESF1, NSD3, RAD21, ZNF821, BPTF, SRPK2, TLE4, GINS2, ZRANB2, GADD45A, ZNF260, TXNRD1, ZFC3H1, NPM3, AR, WEE1, LUC7L3, ATF7	79	5587	17441	0.9878832642685439	0.9999999999986133	1.0	1.0
Annotation Cluster 7	Enrichment Score: 0.8465498149086619
Category	Term	Count	%	PValue	Genes	List Total	Pop Hits	Pop Total	Fold Enrichment	Bonferroni	Benjamini	FDR
GOTERM_BP_DIRECT	GO:0006631~fatty acid metabolic process	3	3.0927835051546393	0.05579665412539705	MSMO1, ACSBG2, AACS	82	91	19349	7.779013669257571	1.0	1.0	1.0
REACTOME_PATHWAY	R-HSA-1430728~Metabolism	16	16.49484536082474	0.14098414382706317	SMARCD3, TXNRD1, MSMO1, GPCPD1, AACS, CNDP2, HK1, SLC25A15, PSAT1, GPAT3, PHGDH, ALDH18A1, LDLR, ACSBG2, ADA, PNLIP	57	2121	10538	1.3946417198110788	1.0	1.0	1.0
REACTOME_PATHWAY	R-HSA-556833~Metabolism of lipids	7	7.216494845360824	0.19944773552697476	SMARCD3, TXNRD1, GPAT3, MSMO1, GPCPD1, ACSBG2, AACS	57	742	10538	1.7441244620986427	1.0	1.0	1.0
UP_KW_BIOLOGICAL_PROCESS	KW-0443~Lipid metabolism	6	6.185567010309279	0.26193480043237494	GPAT3, MSMO1, ACSBG2, LDLR, AACS, PNLIP	53	738	11111	1.7044025157232705	0.999999991009612	1.0	1.0
Annotation Cluster 8	Enrichment Score: 0.7340259559026654
Category	Term	Count	%	PValue	Genes	List Total	Pop Hits	Pop Total	Fold Enrichment	Bonferroni	Benjamini	FDR
GOTERM_CC_DIRECT	GO:0005783~endoplasmic reticulum	9	9.278350515463918	0.10704623366966635	RTN3, UVRAG, APP, SLC10A7, KSR1, PDCD6, ACO1, GPAT3, MSMO1	88	1113	20164	1.8528546924773341	0.999999999835954	1.0	1.0
UP_KW_CELLULAR_COMPONENT	KW-0256~Endoplasmic reticulum	9	9.278350515463918	0.21211320553633417	RTN3, UVRAG, APP, SLC10A7, KSR1, PDCD6, GPAT3, MSMO1, PIGW	79	1280	17441	1.5523041930379746	0.9983985138785215	0.7214956106594812	0.6947735510054264
GOTERM_CC_DIRECT	GO:0005789~endoplasmic reticulum membrane	7	7.216494845360824	0.27655596709269337	RTN3, SLC10A7, KSR1, PDCD6, GPAT3, MSMO1, PIGW	88	1019	20164	1.5740476402890533	1.0	1.0	1.0
Annotation Cluster 9	Enrichment Score: 0.6067371838178186
Category	Term	Count	%	PValue	Genes	List Total	Pop Hits	Pop Total	Fold Enrichment	Bonferroni	Benjamini	FDR
GOTERM_BP_DIRECT	GO:0051301~cell division	5	5.154639175257731	0.07578941623657878	SPART, WEE1, RAD21, BOD1L1, SMC4	82	381	19349	3.096632737980923	1.0	1.0	1.0
UP_KW_BIOLOGICAL_PROCESS	KW-0498~Mitosis	4	4.123711340206185	0.1494044576135345	WEE1, RAD21, BOD1L1, SMC4	53	286	11111	2.9320490829924792	0.9999483453708178	1.0	1.0
UP_KW_BIOLOGICAL_PROCESS	KW-0131~Cell cycle	6	6.185567010309279	0.209491303184964	WEE1, GADD45A, RAD21, BOD1L1, TXNIP, SMC4	53	678	11111	1.855234596760728	0.9999994080217037	1.0	1.0
REACTOME_PATHWAY	R-HSA-69242~S Phase	3	3.0927835051546393	0.21073586255646024	GINS2, WEE1, RAD21	57	161	10538	3.4449166394246484	1.0	1.0	1.0
GOTERM_CC_DIRECT	GO:0005694~chromosome	3	3.0927835051546393	0.2757942952879275	GINS2, RAD21, SMC4	88	239	20164	2.8761886648915937	1.0	1.0	1.0
REACTOME_PATHWAY	R-HSA-68877~Mitotic Prometaphase	3	3.0927835051546393	0.29549140914118066	RAD21, PCNT, SMC4	57	204	10538	2.7187822497420018	1.0	1.0	1.0
UP_KW_BIOLOGICAL_PROCESS	KW-0132~Cell division	4	4.123711340206185	0.3021268787153406	WEE1, RAD21, BOD1L1, SMC4	53	411	11111	2.040306661157784	0.999999999704631	1.0	1.0
REACTOME_PATHWAY	R-HSA-1640170~Cell Cycle	6	6.185567010309279	0.3049215081562389	GINS2, WEE1, RAD21, PCNT, SMC4, YWHAZ	57	691	10538	1.6053012415263919	1.0	1.0	1.0
REACTOME_PATHWAY	R-HSA-69278~Cell Cycle, Mitotic	5	5.154639175257731	0.3471146490303306	GINS2, WEE1, RAD21, PCNT, SMC4	57	560	10538	1.650689223057644	1.0	1.0	1.0
REACTOME_PATHWAY	R-HSA-68886~M Phase	3	3.0927835051546393	0.6573112931361333	RAD21, PCNT, SMC4	57	418	10538	1.3268698060941826	1.0	1.0	1.0
Annotation Cluster 10	Enrichment Score: 0.5741782667536505
Category	Term	Count	%	PValue	Genes	List Total	Pop Hits	Pop Total	Fold Enrichment	Bonferroni	Benjamini	FDR
REACTOME_PATHWAY	R-HSA-9614085~FOXO-mediated transcription	4	4.123711340206185	0.004918759305289652	GADD45A, TXNIP, AGRP, YWHAZ	57	65	10538	11.377058029689607	0.8441634962012342	1.0	1.0
REACTOME_PATHWAY	R-HSA-9711123~Cellular response to chemical stress	3	3.0927835051546393	0.20878747392882402	SMARCD3, TXNRD1, TXNIP	57	160	10538	3.4664473684210524	1.0	1.0	1.0
KEGG_PATHWAY	hsa05225:Hepatocellular carcinoma	3	3.0927835051546393	0.2234906602281941	SMARCD3, GADD45A, TXNRD1	44	168	8112	3.2922077922077917	0.9999999999999998	1.0	1.0
REACTOME_PATHWAY	R-HSA-2262752~Cellular responses to stress	6	6.185567010309279	0.37566445675567345	AR, SMARCD3, MIOS, TXNRD1, TXNIP, MAP4K4	57	757	10538	1.4653410276020302	1.0	1.0	1.0
REACTOME_PATHWAY	R-HSA-8953897~Cellular responses to stimuli	6	6.185567010309279	0.3907949928859778	AR, SMARCD3, MIOS, TXNRD1, TXNIP, MAP4K4	57	771	10538	1.4387330193187247	1.0	1.0	1.0
REACTOME_PATHWAY	R-HSA-3700989~Transcriptional Regulation by TP53	3	3.0927835051546393	0.5827152151232855	GADD45A, TXNRD1, YWHAZ	57	365	10538	1.5195385724585435	1.0	1.0	1.0
REACTOME_PATHWAY	R-HSA-212436~Generic Transcription Pathway	7	7.216494845360824	0.6578785742811196	AR, SMARCD3, GADD45A, TXNRD1, TXNIP, AGRP, YWHAZ	57	1239	10538	1.0445039151551194	1.0	1.0	1.0
REACTOME_PATHWAY	R-HSA-74160~Gene expression (Transcription)	8	8.24742268041237	0.7038431123743905	AR, SMARCD3, GADD45A, TXNRD1, TXNIP, MOV10L1, AGRP, YWHAZ	57	1502	10538	0.984698764220805	1.0	1.0	1.0
REACTOME_PATHWAY	R-HSA-73857~RNA Polymerase II Transcription	7	7.216494845360824	0.7477374744004248	AR, SMARCD3, GADD45A, TXNRD1, TXNIP, AGRP, YWHAZ	57	1362	10538	0.9501764690728288	1.0	1.0	1.0
Annotation Cluster 11	Enrichment Score: 0.4680272352463537
Category	Term	Count	%	PValue	Genes	List Total	Pop Hits	Pop Total	Fold Enrichment	Bonferroni	Benjamini	FDR
GOTERM_BP_DIRECT	GO:0008380~RNA splicing	3	3.0927835051546393	0.19053370153920327	SRPK2, ZRANB2, LUC7L3	82	191	19349	3.706231643468267	1.0	1.0	1.0
UP_KW_BIOLOGICAL_PROCESS	KW-0508~mRNA splicing	3	3.0927835051546393	0.3985505278749526	SRPK2, ZRANB2, LUC7L3	53	292	11111	2.1538511243215304	0.999999999999966	1.0	1.0
UP_KW_BIOLOGICAL_PROCESS	KW-0507~mRNA processing	3	3.0927835051546393	0.5193535456372307	SRPK2, ZRANB2, LUC7L3	53	369	11111	1.7044025157232705	1.0	1.0	1.0
Annotation Cluster 12	Enrichment Score: 0.42098139609545776
Category	Term	Count	%	PValue	Genes	List Total	Pop Hits	Pop Total	Fold Enrichment	Bonferroni	Benjamini	FDR
GOTERM_BP_DIRECT	GO:0007275~multicellular organism development	6	6.185567010309279	0.08564309669704485	ZNF260, RAD21, MOV10L1, ERC1, ACSBG2, FSTL4	82	560	19349	2.5281794425087107	1.0	1.0	1.0
UP_KW_MOLECULAR_FUNCTION	KW-9996~Developmental protein	4	4.123711340206185	0.7983286674170649	ZNF260, RAD21, MOV10L1, ACSBG2	50	989	11639	0.9414762386248735	1.0	1.0	1.0
UP_KW_MOLECULAR_FUNCTION	KW-0217~Developmental protein	4	4.123711340206185	0.7983286674170649	ZNF260, RAD21, MOV10L1, ACSBG2	50	989	11639	0.9414762386248735	1.0	1.0	1.0
Annotation Cluster 13	Enrichment Score: 0.4028045736305432
Category	Term	Count	%	PValue	Genes	List Total	Pop Hits	Pop Total	Fold Enrichment	Bonferroni	Benjamini	FDR
UP_KW_CELLULAR_COMPONENT	KW-0333~Golgi apparatus	7	7.216494845360824	0.24049853688649375	RTN3, APP, SLC10A7, GOLGB1, AGRP, ERC1, LDLR	79	936	17441	1.6510737855674564	0.9994053346956276	0.7214956106594812	0.6947735510054264
GOTERM_CC_DIRECT	GO:0005794~Golgi apparatus	6	6.185567010309279	0.5048689555858055	RTN3, APP, SLC10A7, GOLGB1, ACO1, LDLR	88	1084	20164	1.2682824555518282	1.0	1.0	1.0
GOTERM_CC_DIRECT	GO:0000139~Golgi membrane	4	4.123711340206185	0.5096771619245848	RTN3, SLC10A7, GOLGB1, ERC1	88	626	20164	1.4641301190821958	1.0	1.0	1.0
Annotation Cluster 14	Enrichment Score: 0.3965674322198437
Category	Term	Count	%	PValue	Genes	List Total	Pop Hits	Pop Total	Fold Enrichment	Bonferroni	Benjamini	FDR
GOTERM_MF_DIRECT	GO:0008134~transcription factor binding	6	6.185567010309279	0.016821143157567046	AR, SMARCD3, ATF7, TRIB1, YWHAZ, BPTF	90	314	18770	3.9851380042462847	0.9826549804088213	1.0	1.0
GOTERM_BP_DIRECT	GO:0000122~negative regulation of transcription from RNA polymerase II promoter	8	8.24742268041237	0.10598747895436247	TLE4, APP, AR, GADD45A, TXNIP, ATF7, YWHAZ, BPTF	82	958	19349	1.9704669280513265	1.0	1.0	1.0
GOTERM_CC_DIRECT	GO:0000785~chromatin	8	8.24742268041237	0.15296128974639123	FANK1, NSD3, SRPK2, AR, SMARCD3, RAD21, ATF7, BPTF	88	1024	20164	1.790127840909091	0.9999999999999956	1.0	1.0
GOTERM_MF_DIRECT	GO:0019899~enzyme binding	3	3.0927835051546393	0.5435476176149829	APP, AR, ATF7	90	382	18770	1.6378708551483419	1.0	1.0	1.0
GOTERM_BP_DIRECT	GO:0045944~positive regulation of transcription from RNA polymerase II promoter	6	6.185567010309279	0.5682150047703052	APP, AR, SMARCD3, SLC40A1, ATF7, BPTF	82	1198	19349	1.181786717700232	1.0	1.0	1.0
UP_KW_MOLECULAR_FUNCTION	KW-0010~Activator	4	4.123711340206185	0.5739571329539638	AR, ZNF260, RAD21, ATF7	50	702	11639	1.3263817663817663	0.9999999999999998	1.0	1.0
GOTERM_BP_DIRECT	GO:0006357~regulation of transcription from RNA polymerase II promoter	8	8.24742268041237	0.5837304205786668	APP, AR, SMARCD3, ZNF260, RAD21, ATF7, ZNF821, BPTF	82	1713	19349	1.1019890934461007	1.0	1.0	1.0
GOTERM_MF_DIRECT	GO:0000978~RNA polymerase II core promoter proximal region sequence-specific DNA binding	6	6.185567010309279	0.6837256690599822	APP, AR, ZNF260, ATF7, ZNF821, BPTF	90	1205	18770	1.0384508990318118	1.0	1.0	1.0
UP_KW_BIOLOGICAL_PROCESS	KW-0805~Transcription regulation	11	11.34020618556701	0.7014553544839518	TLE4, NSD3, AR, SMARCD3, ZNF260, RAD21, CTNND1, TXNIP, ATF7, ZNF821, BPTF	53	2378	11111	0.9697462589459988	1.0	1.0	1.0
UP_KW_BIOLOGICAL_PROCESS	KW-0804~Transcription	11	11.34020618556701	0.7381155548198831	TLE4, NSD3, AR, SMARCD3, ZNF260, RAD21, CTNND1, TXNIP, ATF7, ZNF821, BPTF	53	2448	11111	0.9420165865088174	1.0	1.0	1.0
GOTERM_MF_DIRECT	GO:0003700~transcription factor activity, sequence-specific DNA binding	3	3.0927835051546393	0.7440081507504481	AR, ATF7, ZNF821	90	555	18770	1.1273273273273272	1.0	1.0	1.0
UP_KW_MOLECULAR_FUNCTION	KW-0238~DNA-binding	6	6.185567010309279	0.9540195012389716	AR, ZNF260, RAD21, LUC7L3, ATF7, ZNF821	50	2087	11639	0.6692285577383804	1.0	1.0	1.0
GOTERM_MF_DIRECT	GO:0000981~RNA polymerase II transcription factor activity, sequence-specific DNA binding	3	3.0927835051546393	0.9861624768748094	AR, ZNF260, ATF7	90	1280	18770	0.48880208333333336	1.0	1.0	1.0
Annotation Cluster 15	Enrichment Score: 0.3253758853317643
Category	Term	Count	%	PValue	Genes	List Total	Pop Hits	Pop Total	Fold Enrichment	Bonferroni	Benjamini	FDR
GOTERM_CC_DIRECT	GO:0005743~mitochondrial inner membrane	4	4.123711340206185	0.3001875757605711	SLC25A15, MRPS9, ALDH18A1, MCU	88	444	20164	2.0642915642915645	1.0	1.0	1.0
UP_KW_CELLULAR_COMPONENT	KW-0999~Mitochondrion inner membrane	3	3.0927835051546393	0.42363783132755234	SLC25A15, ALDH18A1, MCU	79	322	17441	2.0568834027832374	0.9999996542377276	1.0	0.9833429665671048
UP_KW_CELLULAR_COMPONENT	KW-0496~Mitochondrion	5	5.154639175257731	0.830777821895239	SLC25A15, MRPS9, ALDH18A1, MCU, HK1	79	1274	17441	0.8664527154581405	1.0	1.0	1.0
Annotation Cluster 16	Enrichment Score: 0.06602466091235332
Category	Term	Count	%	PValue	Genes	List Total	Pop Hits	Pop Total	Fold Enrichment	Bonferroni	Benjamini	FDR
REACTOME_PATHWAY	R-HSA-449147~Signaling by Interleukins	3	3.0927835051546393	0.7110277308144396	APP, IL11RA, YWHAZ	57	462	10538	1.2005012531328318	1.0	1.0	1.0
REACTOME_PATHWAY	R-HSA-1280215~Cytokine Signaling in Immune system	3	3.0927835051546393	0.9013561268966456	APP, IL11RA, YWHAZ	57	715	10538	0.7757085020242914	1.0	1.0	1.0
REACTOME_PATHWAY	R-HSA-168256~Immune System	6	6.185567010309279	0.9888787924993743	APP, IL11RA, TXNIP, PADI2, YWHAZ, FBXO30	57	2012	10538	0.5513236371246207	1.0	1.0	1.0
